# Supplementary material for: Proteomic Analysis of Dhh1 Complexes Reveals a Role for Hsp40 Chaperone Ydj1 in Yeast P-Body Assembly
Source: G3 (Bethesda). 2015 Sep 21;5(11):2497–511. doi: 10.1534/g3.115.021444 (PMC4632068; doi:10.1534/g3.115.021444)
Supplement: Supporting Information [file supp_g3.115.021444_TableS2.xlsx]

## Sheet: Legend
Table S2. Protein shortlist based on proteomic observation of Dhh1-GFP immunoprecipitations. For each protein included on the list, the number of unique peptides observed in each experiment is reported as is the calculated SAINT probability score for each condition. SAINT probabilities are based on the APEX-normalized spectral counts and the spectral counts for each protein in control GFP affinit…

## Sheet: ProteomicShortlist (S2)
		Number of Unique Peptides					Normalized Spectral Counts (x 10^3)					SAINT Probability Score		GFP Spectral Counts (Crapome database)
ORF	SysID	-Glu rep1	-Glu rep2	-Glu rep3	+Glu rep1	+Glu rep2	-Glu rep1	-Glu rep2	-Glu rep3	+Glu rep1	+Glu rep2	-Glucose	+Glucose	CC519	CC520	CC521	CC522	CC523	CC524	CC525	CC526	CC528	CC529
ACS2	YLR153C	3	3	3	3	2	13	7	26.0214	10	33	1	1	0	0	0	0	0	0	2	0	0	0
ACT1	YFL039C	4	8	4	3	3	50	59	140.614	10	179	1	1	1	2	1	1	0	0	2	4	1	0
ADE5,7	YGL234W		3	4	2	4	3	9	39.8946	3	45	1	1	0	0	0	0	0	0	0	0	0	0
ADH1	YOL086C	14	19	6	10	4	325	574	324.536	196	586	1	1	1	1	1	0	0	0	0	0	2	0
AHP1	YLR109W	3	2				80	15	18.8986			1	0	1	0	0	0	0	0	0	0	0	0
ALA1	YOR335C	2	10	3	2		3	14	11.9382	2		1	0.5	0	0	0	0	0	0	0	0	0	0
ALD6	YPL061W	8	14	5	5	3	53	70	66.3994	15	120	1	1	0	0	0	0	0	0	0	0	0	0
ARP2	YDL029W		2	2			4	8	13.1529		8	1	0.5	0	0	0	0	0	0	0	0	0	0
ASC1	YMR116C	7	12	5	10	8	121	159	180.523	127	511	1	1	0	0	0	0	0	0	1	2	1	0
ATP2	YJR121W	3	11	2	2		16	51	26.9183	4		1	0.5	1	0	0	1	0	0	0	1	0	0
BAT1	YHR208W	3	6				13	36	5.88583			1	0	0	0	0	0	0	0	0	0	0	0
BGL2	YGR282C	3	5	2			35	75	72.9387	5	37	1	1	0	0	0	0	0	0	0	0	0	0
CCT8	YJL008C	2	5	3	3	2	4	11	18.6587	6	24	1	1	1	0	0	0	0	0	0	2	0	0
CDC19	YAL038W	27	31	14	19	4	246	219	196.797	90	129	1	1	4	1	1	2	0	2	4	6	7	1
CDC48	YDL126C	5	6	3			23	11	19.2558	1		1	0	1	0	0	0	0	0	2	4	0	0
CYS3	YAL012W	3	4			2	19	16	16.0352		41	1	0.5	0	0	0	0	0	0	0	0	0	0
CYS4	YGR155W	6	5	6		3	36	22	36.6777		53	1	0.5	0	0	0	0	0	0	0	0	0	0
DCP1	YOL149W	8	18	9	15	12	256	481	778.013	638	867	1	1	0	0	0	0	0	0	0	0	0	0
DCP2	YNL118C	40	71	36	77	36	279	616	796.49	677	1067	1	1	0	0	0	0	0	0	0	0	0	0
DHH1	YDL160C	29	49	23	37	16	1000	1000	1000	1000	1000	1	1	0	0	0	0	0	0	0	0	0	0
DPS1	YLL018C	2	2				4	3	3.3158			1	0	1	0	0	0	0	0	0	0	0	0
EDC1	YGL222C	7	10	5	10	5	216	152	359.25	359	900	1	1	0	0	0	0	0	0	0	0	0	0
EDC3	YEL015W	32	43	26	47	22	491	729	850.369	1001	1053	1	1	0	0	0	0	0	0	0	0	0	0
EFT2	YDR385W	15	25	10	16	6	60	98	128.841	33	90	1	1	6	3	5	2	0	1	12	13	5	1
ENO2	YHR174W	17	26	9	11	7	270	464	206.481	72	301	1	1	1	1	1	2	0	0	12	20	7	1
FAS1	YKL182W	3	19	9	8	4	3	22	19.138	6	19	1	1	0	0	0	0	0	0	2	2	0	0
FAS2	YPL231W	5	21	10	4	5	6	19	18.5591	2	11	1	1	0	1	0	0	0	0	0	0	0	0
FBA1	YKL060C	5	9	3	6	2	89	183	69.7674	31	22	1	1	0	0	0	0	0	0	2	0	1	0
GDH1	YOR375C	2	8	5		4	11	37	55.9762		63	1	0.5	0	0	0	0	0	0	0	0	0	0
GLN1	YPR035W		2	3			8	6	28.6545			1	0	0	0	0	0	0	0	0	0	0	0
GPM1	YKL152C	13	15	4	7		194	186	191.86	52	332	1	1	3	2	5	2	2	3	3	6	6	2
GSP1	YLR293C	2	3	2			15	14	24.6869		63	1	0.5	0	0	0	0	0	0	1	1	0	0
HMO1	YDR174W	3	3	2	2		27	14	26.7415	11	11	1	1	1	1	2	0	0	0	0	0	1	1
HRR25	YPL204W	2	11	8	10	4	17	62	329.527	98	134	1	1	0	0	0	0	0	0	0	0	0	0
HSC82	YMR186W	11	23	9	9	3	44	67	85.0951	18	66	1	1	4	3	2	1	0	1	13	8	7	2
HSP60	YLR259C	3	11	5	3		8	25	29.8738	7	11	1	1	0	0	0	0	0	0	0	0	0	0
HTA2	YBL003C		5		5	2	33	65	80.7194	54	35	1	1	2	4	2	2	0	0	1	1	8	4
HTB2	YBL002W	3	2		4		79	16	64.6924	62	145	1	1	3	2	4	1	2	2	2	2	4	4
ILV2	YMR108W	2	7	5		3	5	17	41.7878	1	27	1	0.5	0	0	0	0	0	0	5	4	1	0
ILV5	YLR355C	5	14	5	4	2	21	67	87.2093	16	15	1	1	0	0	0	0	0	1	0	0	0	0
IMD3	YLR432W	10	9	5	6		57	47	67.328	22		1	0.5	3	7	6	5	1	1	1	0	10	4
IPP1	YBR011C	2	2	2			19	10	34.1415			1	0	0	0	0	0	0	0	0	0	0	0
LSM1	YJL124C	7	12	6	11	4	315	931	149.767	350	150	1	1	0	0	0	0	0	0	0	0	0	0
LSM12	YHR121W	5	3	2	5		77	21	32.0706	30	41	1	1	0	0	0	0	0	0	0	0	0	1
LSM2	YBL026W	2	12	4	9	4	107	846	824.612	466	511	1	1	0	0	2	1	0	0	0	0	0	0
LSM3	YLR438C-A	5	6	4	6	3	504	908	619.979	763	2741	1	1	0	0	0	0	0	0	0	0	0	0
LSM4	YER112W	8	12	12	10	11	303	815	739.398	652	2165	1	1	0	0	0	0	0	0	0	0	0	0
LSM5	YER146W	7	9	7	9	4	923	1503	697.674	826	400	1	1	0	0	0	0	0	0	0	0	0	0
LSM6	YDR378C	6	7	6	8	6	650	772	2267.44	1417	3022	1	1	1	0	1	1	2	1	0	0	0	0
LSM7	YNL147W	4	6	3	6	2	133	547	280.814	356	153	1	1	0	0	0	0	0	0	0	0	0	0
MES1	YGR264C		3	2			2	8	10.4198			1	0	0	0	0	0	0	0	0	0	0	0
MET6	YER091C	4	11	3			8	18	15.8562			1	0	0	0	0	0	0	0	0	0	0	0
MMF1	YIL051C		3	2			25	43	43.3429		137	1	0.5	0	0	0	0	0	0	0	0	0	0
NAM7	YMR080C		18	11	19	6	3	64	57.8998	36	98	1	1	1	0	0	0	0	0	0	0	1	0
PAB1	YER165W	17	23	11	24	6	106	95	240.269	132	164	1	1	6	9	2	6	6	7	7	9	10	2
PAT1	YCR077C	27	64	33	55	36	321	540	1020.15	647	1707	1	1	0	0	1	0	0	0	0	0	1	0
PBP1	YGR178C	20	13	8	5	2	99	44	106.977	11	19	1	1	0	1	1	1	3	4	2	0	1	2
PBP4	YDL053C	9	2	7	7	3	154	17	181.86	93	191	1	1	0	1	0	0	0	0	0	0	0	0
PDB1	YBR221C	5	6	2			29	38	24.0698		20	1	0.5	0	0	1	0	0	0	0	0	0	0
PDC1	YLR044C	18	17	11	14	6	293	208	211.814	122	262	1	1	2	3	3	1	0	0	4	3	6	1
PDR5	YOR153W		9	7			2	9	22.1193		5	1	0.5	0	0	0	0	0	0	0	0	0	0
PFK1	YGR240C	10	12	6	4	4	26	20	43.0779	5	41	1	1	0	0	0	0	0	0	0	0	0	0
PFK2	YMR205C	5	7	8	8	4	20	17	58.4068	11	23	1	1	0	0	0	0	0	0	0	0	0	0
PGI1	YBR196C	6	8	2	4	2	31	58	22.7565	16	87	1	1	0	0	0	0	0	0	0	0	0	0
PGK1	YCR012W	14	25	9	14	2	125	171	140.267	44	114	1	1	2	0	0	1	0	0	2	0	9	0
PIL1	YGR086C	4	7	2	2		37	52	61.7174	6	127	1	1	0	3	0	0	1	1	2	0	0	0
PMA1	YGL008C	8	23	11	8	3	33	92	177.855	19	40	1	0.53	12	20	15	11	2	2	7	5	8	2
POR1	YNL055C	2	9	3	2		22	90	83.8251	14	61	1	1	1	0	1	0	0	0	0	0	0	0
PSA1	YDL055C	6	12	3	5	2	60	98	57.8998	23	50	1	1	0	0	0	0	0	0	2	2	0	0
RHR2	YIL053W	3	4	3			56	16	104.198		13	1	0.5	0	0	0	0	0	0	1	0	0	0
RNQ1	YCL028W	5	4	3	2		196	99	376.09	40	24	1	1	0	0	0	0	0	0	1	1	0	0
RPL10	YLR075W	5	14	3	10	4	51	91	45.8472	57	273	1	1	2	2	1	0	3	3	3	2	1	0
RPL11B	YGR085C	5	8	3	9	2	141	178	166.336	154	486	1	1	4	1	2	3	5	4	4	7	9	2
RPL12B	YDR418W	4	8	4	8	3	95	192	463.315	218	1325	1	1	2	8	4	3	4	3	4	4	8	3
RPL13B	YMR142C	9	9	6	7	6	121	127	236.4	116	840	1	1	5	5	2	3	4	3	5	3	9	5
RPL14A	YKL006W	6	8	7	9	5	126	165	296.751	143	294	1	1	6	4	4	4	0	2	2	5	4	1
RPL15A	YLR029C	9	8	5	10	5	148	70	120.033	100	97	1	1	4	5	2	9	6	4	4	4	8	3
RPL16A	YIL133C	6	7	3	7	2	60	82	30.8587	67	88	1	1	2	0	0	1	3	0	0	4	2	1
RPL16B	YNL069C	2	9	3	5	5	13	108	136.244	36	154	1	1	2	2	2	2	3	2	2	4	4	2
RPL17A	YKL180W	5		4	6		300	19	229.236	233		1	0.5	2	4	2	3	4	0	9	7	9	6
RPL18B	YNL301C	4	7	3	6	5	71	53	200.581	100	369	1	1	3	6	3	2	2	2	1	0	3	4
RPL19B	YBL027W	12	12	3	8	5	215	69	162.972	146	208	1	1	2	2	2	3	2	0	5	4	4	1
RPL1B	YGL135W	4	12	5	7	4	51	125	110.96	61	152	1	1	2	11	2	8	6	3	2	3	4	3
RPL20A	YMR242C	9	12	4	12	6	189	160	173.699	232	285	1	1	5	3	2	7	6	5	4	1	9	8
RPL22A	YLR061W		2	2	2	2	20	88	119.495	47	739	1	1	3	3	4	3	3	2	2	3	4	3
RPL23A	YBL087C	7	8	3	4	2	130	336	169.723	55	38	1	1	0	0	0	0	0	0	0	0	6	2
RPL24A	YGL031C	4		2		2	161	15	14.8044	35	28	1	1	0	0	0	0	0	0	0	0	0	0
RPL25	YOL127W	9	8	6	8	3	204	163	360.018	170	786	1	1	3	6	3	3	7	6	5	4	8	2
RPL26B	YGR034W	18	10	5	18	7	1060	134	242.809	433	390	1	1	2	2	2	2	2	3	10	6	8	2
RPL27B	YDR471W	6	8	3	7		163	78	166.717	156	238	1	1	4	4	3	3	3	2	6	9	4	4
RPL28	YGL103W	7	7	3	7	3	244	107	218.816	169	199	1	1	3	1	1	3	1	2	1	4	4	3
RPL2A	YFR031C-A	12	9	2	9		260	135	27.907	99	9	1	0.96	2	2	1	0	4	4	6	8	4	2
RPL3	YOR063W	11	16	5	12	7	106	143	109.217	61	70	1	1	12	6	9	10	14	8	10	13	18	9
RPL30	YGL030W	2	7	2	5		46	181	133.721	113	73	1	1	1	1	1	1	0	0	2	2	4	0
RPL31A	YDL075W	4	6	2	4	2	79	57	39.4547	52	168	1	1	3	5	4	3	0	0	5	5	12	6
RPL32	YBL092W	5	4	3	5	4	103	38	85.5814	135	95	1	1	4	3	2	2	0	0	4	1	3	2
RPL33A	YPL143W	5	4	3	6	3	88	63	233.38	121	409	1	1	1	1	0	0	2	2	0	2	3	2
RPL34A	YER056C-A	4	3	3	3	2	260	67	232.252	167	94	1	1	1	0	1	1	0	1	4	3	3	2
RPL38	YLR325C	2	3		3	2	72	94	67.5524	61	87	1	1	0	0	0	0	0	0	0	0	2	0
RPL43B	YJR094W-A	5	5	3	4	4	146	60	348.179	96	752	1	1	0	0	0	0	0	0	0	0	0	0
RPL4A	YBR031W		17	9	16	8	41	205	125.186	251	384	1	1	10	14	10	9	6	3	10	12	22	7
RPL7A	YGL076C	6	7	5	10	6	91	111	212.582	165	210	1	1	6	7	8	6	4	6	4	10	9	5
RPL8B	YLL045C	4	13	6	10	7	44	139	172.401	165	262	1	1	3	9	7	4	5	3	9	5	13	6
RPL9A	YGL147C	6	10	3	7	4	122	118	106.311	126	369	1	1	4	3	2	4	4	2	5	5	9	1
RPP0	YLR340W	6	7	3	7	5	99	130	133.721	174	288	1	1	6	6	6	5	4	4	6	8	5	5
RPS11B	YBR048W	13	6	6	12	6	291	69	106.332	145	283	1	1	1	2	2	3	2	2	0	2	1	3
RPS12	YOR369C	5	8	5	5	5	121	173	182.347	165	232	1	1	3	3	2	3	2	2	1	3	2	1
RPS13	YDR064W	7	8	7	8	4	111	137	227.687	231	815	1	1	5	4	3	5	2	0	6	3	3	2
RPS14A	YCR031C	9	9	6	9		201	164	213.953	121		1	0.5	6	8	5	3	4	5	6	4	27	15
RPS15	YOL040C	7	4	2	6	3	313	72	140.759	172	126	1	1	5	5	5	6	5	6	5	12	19	4
RPS16B	YDL083C	6	9	4	8	7	108	133	119.75	142	412	1	1	3	4	8	5	2	3	7	15	13	3
RPS17B	YDR447C	10	10	5	13	6	322	169	385.116	342	1227	1	1	2	1	3	1	4	3	2	2	5	2
RPS18A	YDR450W	3	8	3	6	4	50	289	70.7934	140	271	1	1	3	2	2	4	2	2	6	6	7	6
RPS19B	YNL302C	7	8	6	8	2	182	140	289.363	176	67	1	1	4	5	2	2	3	3	8	14	9	5
RPS1A	YLR441C	4	3	5	3	2	50	15	82.7796	38	146	1	1	0	3	4	3	0	0	3	2	8	0
RPS1B	YML063W	14	22	3	14	5	130	282	70.0443	106	235	1	1	0	2	3	3	0	0	3	2	8	2
RPS2	YGL123W	5	8	5	9	2	71	167	135.129	130	86	1	1	1	1	0	1	4	3	5	6	1	0
RPS20	YHL015W	5	8	4	9	5	100	90	181.659	251	579	1	1	2	4	1	5	4	2	8	8	3	0
RPS21B	YJL136C	5		4	6	3	233	31	336.459	143	198	1	1	0	0	0	0	0	0	0	0	0	0
RPS22A	YJL190C	2	4	3	8	4	55	72	105.968	167	251	1	1	4	6	2	9	3	4	9	10	8	7
RPS23A	YGR118W	3	5	2	3		30	51	19.8105	35	70	1	1	0	0	1	0	0	0	0	0	0	0
RPS24A	YER074W	6	6	2	5	2	119	198	18.8764	86	36	1	1	0	0	1	0	0	0	0	1	0	0
RPS25A	YGR027C	2	4		3		60	74	11.7027	59		1	0.5	3	1	3	1	0	0	2	3	5	2
RPS26B	YER131W	2	3	2	3	2	53	39	175.852	78	224	1	1	1	2	2	1	2	0	2	2	5	5
RPS27B	YHR021C	3	6	3	2	3	273	207	138.056	124	1467	1	1	1	1	1	0	0	0	1	0	0	0
RPS28A	YOR167C		5		4	2	52	163	194.341	282	1436	1	1	1	1	0	1	0	1	0	0	3	1
RPS28B	YLR264W	4		3			117	9	238.505	43	221	1	1	1	1	0	1	0	1	0	0	3	1
RPS3	YNL178W	6	14	7	9	7	85	193	165.428	144	527	1	1	5	5	6	7	5	5	6	12	15	9
RPS30A	YLR287C-A	2	2		2		118	54	96.7976	77	19	1	1	0	1	1	0	0	0	0	0	2	2
RPS31	YLR167W	4	5	3	4		55	64	60.9361	24		1	0.5	0	0	0	0	0	0	0	0	0	0
RPS4B	YHR203C	11	16	3	13	5	108	145	77.0233	152	180	1	1	8	12	7	7	7	2	6	4	11	8
RPS5	YJR123W	8	7	8	7	6	128	80	299.664	118	554	1	1	10	10	6	5	9	6	10	10	7	11
RPS6B	YBR181C	15	14	9	13	7	206	145	191.86	197	407	1	1	3	4	5	3	12	10	7	10	10	7
RPS7A	YOR096W	2	13		3	2	24	161	49.4718	23	76	1	1	2	4	3	2	0	2	4	6	10	2
RPS7B	YNL096C	4	4	4	5		57	49	105.066	53	48	1	1	3	6	3	2	2	0	4	11	7	2
RPS8A	YBL072C	7	8	3	7	4	187	129	202.529	184	645	1	1	4	1	2	1	4	2	4	4	7	2
SEC23	YPR181C	3		5		4	9	4	34.4557		44	1	0.5	1	1	0	0	0	0	0	0	0	0
SEC31	YDL195W	2		3			5	2	8.416			1	0	0	0	0	0	0	0	0	0	1	0
SEC53	YFL045C	3	7	2		3	28	45	17.872		48	1	0.5	0	0	0	0	0	0	0	0	0	0
SES1	YDR023W	2	4	3			6	11	14.3272	3	12	1	1	0	0	0	0	0	0	0	0	0	0
SHM2	YLR058C	5	4	2		3	23	17	21.832		28	1	0.5	0	0	0	1	0	0	0	0	0	0
SIS1	YNL007C	2	3	2			14	9	62.3166		10	1	0.5	0	0	1	0	0	0	0	0	0	0
SPT5	YML010W	4	2	4		2	12	2	13.6373		20	1	0.5	0	0	0	0	0	0	0	0	1	0
SRO9	YCL037C	4	7	6	6	3	27	71	128.372	33	82	1	1	4	3	3	2	3	2	2	3	4	4
SSC1	YJR045C	4	13	3	5		11	42	14.3272	7		1	0.5	1	1	0	0	0	0	0	0	2	0
SSE1	YPL106C	5	8	5	2	2	12	20	23.8991	1	13	1	0.97	0	0	0	0	1	0	0	0	0	2
STM1	YLR150W	4	9	3	7	5	42	92	25.2701	57	137	1	1	2	4	4	6	5	2	3	5	4	1
TDH3	YGR192C	14	20	8	12	7	581	249	311.583	151	744	1	1	1	1	4	3	0	0	1	4	11	1
TEF2	YBR118W	16	24	8	15	7	225	351	159.553	104	261	1	0.5	52	27	56	21	7	7	52	44	79	21
TEF4	YKL081W	3	10	2		3	22	57	12.0626		69	1	0.5	3	3	3	4	0	0	7	4	2	0
THS1	YIL078W	5	11	6	3	3	16	20	26.6455	5	11	1	1	0	0	0	1	0	0	0	0	0	0
TIF2	YJL138C	6	8	5	2	2	39	51	77.6444	5	49	1	0.65	3	4	3	2	2	0	1	7	6	1
TPI1	YDR050C	4	5	2	4	2	64	63	96.2791	34	82	1	1	0	0	0	0	0	0	0	0	0	0
UBP3	YER151C		3	3	2		2	3	14.1754	3		1	0.5	0	0	1	0	0	0	0	0	0	0
VMA1	YDL185W	3	10	3	4		7	16	20.9911	6	18	1	1	0	0	1	0	0	0	0	0	0	0
VMA2	YBR127C	14	14	5	6		79	112	35.3225	14		1	0.5	0	0	0	0	0	0	1	4	0	0
YEF3	YLR249W	11	22	9	8	9	36	46	69.7674	16	140	1	1	2	4	3	3	0	1	6	4	5	1
YGR054W	YGR054W	3	3	3	4	4	7	15	27.0013	14	34	1	1	0	0	0	0	0	0	0	0	0	0
YHB1	YGR234W		6	4		2	3	33	45.4147		19	1	0.5	1	0	0	0	0	0	0	0	0	0
YRA1	YDR381W	6	4	7	6	4	58	31	194.111	74	206	1	1	1	0	1	2	2	4	0	0	4	2
ADE2	YOR128C	2		2			6	1	14.9472		13	0.99	0.5	0	0	0	0	0	0	0	0	0	0
GUS1	YGL245W		9	4	2		1	19	19.8455	2		0.99	0.5	0	0	0	0	0	0	0	0	1	0
NUG1	YER006W		3	2			2	5	15.2824	1	19	0.99	0.94	2	1	0	2	0	0	0	0	0	0
SBP1	YHL034C		5			2	8	16	6.72662	3	43	0.99	0.64	2	1	3	3	2	0	2	1	3	4
VPS1	YKR001C		5	2		2	2	8	12.4293		16	0.99	0.5	0	1	1	1	0	0	0	2	0	0
XRN1	YGL173C	11	69	34	50	28	16	197	199.448	146	254	0.98	1	8	8	14	8	4	4	1	1	3	2
FUN12	YAL035W	4	6	3	4	2	6	7	11.7413	5	12	0.95	0.84	1	1	2	1	3	2	5	3	4	2
GCN1	YGL195W		16		3	3	1	9	0.948892	1	9	0.95	0.96	0	0	0	1	0	0	1	1	0	0
RPL5	YPL131W	2	4	2	5	2	13	82	28.6545	28	27	0.95	1	2	5	5	1	4	0	7	14	6	3
MIS1	YBR084W	2	2	3	2	3	3	2	15.7319	2	13	0.92	0.91	1	1	3	2	1	1	0	0	1	0
FPR3	YML074C	2			5		7	2	11.8469	31		0.84	0.5	0	1	1	1	2	1	1	2	2	3
RPL26A	YLR344W	3			3	2	70	8	42.1559	46	148	0.8	1	2	2	2	2	2	3	10	6	8	2
EBP2	YKL172W			3	2		6	3	17.518	6	4	0.72	0.73	1	3	2	3	0	0	0	1	9	4
URA2	YJL130C	4	19	9	4		4	14	14.9502	2	3	0.7	0	1	2	2	1	0	0	3	22	0	1
ACO1	YLR304C		6	2				9	9.99751			0.67	0	0	0	0	0	0	0	0	0	0	0
ADE3	YGR204W		6	3				11	9.18693		3	0.67	0.5	0	0	0	0	0	0	0	0	0	0
ARB1	YER036C		5	3				15	14.927	1		0.67	0	2	0	0	1	0	0	3	1	4	0
ARO8	YGL202W		2	2				7	11.6648		15	0.67	0.5	0	0	0	0	0	0	0	0	0	0
ATP1	YBL099W		7	3				15	13.829			0.67	0	0	0	0	0	0	0	0	0	0	0
BMH1	YER177W	3		3		3	32		52.5893	4	67	0.67	1	0	0	1	0	0	0	0	0	0	0
CAM1	YPL048W		3	2		2		9	11.7128		30	0.67	0.5	1	1	1	0	0	0	1	0	0	0
CCT3	YJL014W		4			2		10	4.22367		11	0.67	0.5	0	0	0	0	0	0	0	0	0	0
CDC33	YOL139C	2	4				15	39				0.67	0	0	2	2	1	0	0	4	2	1	0
CDC60	YPL160W		10	4		2		11	15.4718	1	17	0.67	0.99	0	0	0	0	0	0	0	0	0	0
CHC1	YGL206C		6	4		2		7	6.88691	1	13	0.67	0.99	0	0	0	0	0	0	0	1	0	0
COP1	YDL145C		3	2				3	4.48673			0.67	0	0	0	0	0	0	0	0	0	0	0
DED81	YHR019C		3	2				7	12.8031		4	0.67	0.5	0	0	0	1	0	0	0	0	0	0
DEF1	YKL054C	2	2				7	11		2		0.67	0.5	0	0	0	0	0	0	0	0	0	0
ERG10	YPL028W	2		3	2		8		28.1518	5	36	0.67	1	0	0	0	0	0	0	0	0	0	0
FPR4	YLR449W		3		3			28	5.58173	9		0.67	0.5	0	1	2	1	1	0	0	0	2	2
GCD11	YER025W		5	4	2			13	18.6587	4	18	0.67	1	0	0	0	1	0	0	1	2	0	0
GLN4	YOR168W		3	2				3	5.01008			0.67	0	0	0	0	0	0	0	0	0	0	0
GRS1	YBR121C		4	2				10	12.7835	1	8	0.67	0.99	0	0	0	0	0	0	0	1	0	0
HHO1	YPL127C			2	3		6		10.7695	11		0.67	0.5	0	0	0	1	2	0	0	0	0	0
HOM6	YJR139C	4	4				23	31				0.67	0	0	0	0	0	0	0	0	0	0	0
HSP104	YLL026W		5	2		2		6	4.87687		6	0.67	0.5	0	0	0	0	0	0	0	0	0	0
ILS1	YBL076C		16	5		4		19	16.9804		27	0.67	0.5	0	0	0	0	0	0	0	0	0	0
ILV3	YJR016C		2	4		2		4	19.5689		25	0.67	0.5	0	0	0	0	0	0	0	0	0	0
KRS1	YDR037W	2	4				4	9				0.67	0	0	1	0	0	0	0	0	0	0	0
LEU1	YGL009C	2	9			2	4	16			8	0.67	0.5	0	0	0	0	0	0	0	0	0	0
LYS21	YDL131W		3			2		7	5.74688		30	0.67	0.5	0	0	1	0	0	0	0	0	0	0
MAP1	YLR244C	2		2			8		13.8332			0.67	0	0	0	0	0	0	0	0	0	0	0
MKT1	YNL085W		2	2		2		4	10.6955	3	18	0.67	1	0	0	0	0	0	0	0	0	0	0
MRH1	YDR033W		2		2			17	21.7463	17	27	0.67	1	0	1	0	1	0	0	0	0	1	0
NAB6	YML117W			4		3		2	10.8422		10	0.67	0.5	0	0	0	0	0	0	0	0	0	0
OLA1	YBR025C		4	2				24	16.1869	1		0.67	0	0	0	0	0	0	0	0	0	0	0
PET9	YBL030C		5	2				27	23.1301		19	0.67	0.5	0	0	0	0	0	0	0	0	0	0
PRE10	YOR362C		2	2				11	19.3331		24	0.67	0.5	0	0	0	0	0	0	0	0	0	0
PRT1	YOR361C		3	2				6	9.36567		4	0.67	0.5	0	0	0	0	0	0	0	1	0	0
PUF3	YLL013C		2	3		3		6	18.5724		24	0.67	0.5	1	0	2	1	0	0	0	0	1	0
RPG1	YBR079C		6	4		7		7	14.1825		36	0.67	0.5	0	0	0	0	0	0	1	1	2	0
RPL13A	YDL082W	9	9		7		125	108		124		0.67	0.5	5	5	2	3	4	3	5	3	9	5
RPL21A	YBR191W	6		6	8	8	91		254.856	63	782	0.67	1	0	2	2	0	2	1	6	2	5	1
RPL24B	YGR148C		3		4		49	26		88	19	0.67	1	0	0	0	0	0	0	0	0	0	0
RPL33B	YOR234C		2		2			17	58.3218	17		0.67	0.5	1	1	0	1	1	0	2	2	2	2
RPL35B	YDL136W	3	5		3	3	67	80		72	78	0.67	1	1	1	1	1	0	0	0	0	1	2
RPL36B	YPL249C-A		5	5		6		72	375.281		379	0.67	0.5	5	4	4	2	0	0	2	2	3	3
RPL6A	YML073C	10	10	2	3		117	80			191	0.67	0.5	0	2	2	2	5	0	4	3	3	3
RPL6B	YLR448W	5	2	8	12	5		29	218.816	165	488	0.67	1	4	4	2	4	4	2	6	3	4	3
RPM2	YML091C		11	9	10			17	37.6783	14	5	0.67	1	0	0	0	0	0	0	0	0	0	0
RPP2A	YOL039W		3		2		13	217		67	268	0.67	1	1	2	1	2	6	6	4	4	1	0
RPS0A	YGR214W	5		2	7	3	103		92.0701	156	84	0.67	1	0	1	0	0	0	0	1	0	1	0
RPS9B	YBR189W		9	3	4	4		79	38.206	39	78	0.67	1	1	2	3	3	2	2	4	6	3	2
RPT3	YDR394W	2	2				7	7			21	0.67	0.5	0	0	0	0	0	0	2	0	0	0
RPT5	YOR117W		2	2				8	10.6268		6	0.67	0.5	1	0	0	0	0	0	2	0	0	0
RVB1	YDR190C		3	2				13	10.5506		13	0.67	0.5	1	0	0	0	0	0	0	0	0	0
SAH1	YER043C		4	3		2		16	26.5232		42	0.67	0.5	0	0	0	0	0	0	0	0	0	0
SAM1	YLR180W	5	2		2		35	12		6		0.67	0.49	1	0	1	1	0	0	3	1	5	2
SAM2	YDR502C		6	5				39	56.3035			0.67	0	1	0	1	1	0	0	0	1	3	2
SCL1	YGL011C			2		2	6		21.1138		40	0.67	0.5	0	0	0	0	0	0	0	0	0	0
SPF1	YEL031W			4		3	2		12.1564		22	0.67	0.5	0	0	0	0	0	0	0	0	0	0
SSA2	YLL024C	17	20	10	5	8		168	144.495		155	0.67	0.5	11	11	6	6	5	9	10	15	30	18
SSB2	YNL209W	21	3	13	2	6	150	11	202.567	9		0.67	0	11	17	12	12	7	7	12	18	38	21
SSZ1	YHR064C		12	2	2	3		49	31.2563	4	40	0.67	1	0	1	1	2	0	2	0	0	0	0
SUI3	YPL237W		4	2				18	13.0459		8	0.67	0.5	0	0	1	0	0	0	0	1	2	0
THR1	YHR025W		2			2	3	7			71	0.67	0.5	0	0	0	0	0	0	0	0	0	0
TKL1	YPR074C			2		2		4	14.1573		18	0.67	0.5	0	0	0	0	0	0	0	0	0	0
TSA1	YML028W	3	7				39	162				0.67	0	0	0	0	0	0	0	0	0	0	0
TUB2	YFL037W		7	2				46	45.0745			0.67	0	3	0	1	0	0	0	0	2	2	0
UBA1	YKL210W		4	2				5	5.23871		1	0.67	0	0	0	0	0	0	0	0	0	0	0
UGP1	YKL035W	2	4				5	9			3	0.67	0.5	0	0	0	0	0	0	0	0	0	0
VMA5	YKL080W		4	2				18	13.1502		17	0.67	0.5	1	0	0	0	0	0	0	2	0	0
VTC2	YFL004W			3		2		2	10.3193		10	0.67	0.5	0	0	0	0	0	0	0	0	0	0
VTC3	YPL019C		3	3				6	10.1883			0.67	0	0	0	0	0	0	0	0	0	0	0
WTM1	YOR230W	3			2	2	14		7.46844	9	39	0.67	1	0	0	0	0	0	0	0	0	0	0
WWM1	YFL010C	2		3			36		237.726		38	0.67	0.5	0	0	0	0	0	0	0	0	0	0
YCR087C-A	YCR087C-A			4		3	5		83.9643	3	48	0.67	0.99	0	2	2	1	0	0	0	0	2	1
YHR020W	YHR020W		8	6				18	39.0512			0.67	0	0	0	0	1	0	0	2	0	0	0
YOL103W-B	YOL103W-B	12	3		12		19	2	10.86	12		0.67	0.5	3	0	6	1	0	1	1	3	6	0
ACC1	YNR016C	2	9			4	1	5			6	0.66	0.5	0	0	0	0	0	0	1	0	0	0
GIN4	YDR507C			2		2		1	3.22724		6	0.66	0.5	0	0	0	0	0	0	0	0	0	0
LSG1	YGL099W		2	2		2		4	6.00873		15	0.66	0.5	1	0	0	1	0	0	0	0	4	4
RPL17B	YJL177W		7			5	15	94		26	271	0.66	1	3	2	2	1	3	0	9	9	9	4
RPL22B	YFL034C-A			2		2		3	34.0527		65	0.66	0.5	0	0	1	1	0	0	0	0	2	1
RPL36A	YMR194W	6			7		335	5		235		0.66	0.5	3	2	2	1	0	0	0	2	3	3
SEC16	YPL085W			8		3		1	16.374		8	0.66	0.5	0	0	0	0	0	0	0	0	0	0
SUP35	YDR172W	2		3			4		10.7936		5	0.66	0.5	0	1	0	0	1	2	1	2	0	0
CLU1	YMR012W		5	5	8	5		4	13.5332	7	22	0.65	1	1	1	0	2	4	0	2	2	1	0
MYO3	YKL129C		2	2				1	6.5496			0.65	0	0	0	2	0	0	0	0	0	0	0
YDJ1	YNL064C	2	2				6	6				0.65	0	1	1	0	1	0	0	6	2	3	2
KAP123	YER110C		12			2	2	19			12	0.64	0.5	2	4	0	1	0	0	0	0	1	0
DBP9	YLR276C		2		3			4	4.8422	4	3	0.62	0.82	2	5	3	1	0	0	0	0	4	1
MSS116	YDR194C			3		2		1	10.879		10	0.59	0.5	0	1	3	4	0	0	0	0	0	0
RPC40	YPR110C			4	2	3		3	50.1453	8	55	0.4	0.99	2	2	3	3	0	0	0	3	6	4
ASK10	YGR097W			2	2	2			5.01453	2	6	0.33	0.98	1	1	4	0	0	0	0	0	0	0
NOP2	YNL061W			3	3	2	1		14.927	4	19	0.33	0.91	2	3	4	1	0	0	0	0	3	5
PET130	YJL023C			2	2				10.7695	4	20	0.33	1	0	0	0	0	0	0	0	0	0	0
RRG1	YDR065W			2	2				13.7542	4	17	0.33	1	0	0	0	0	0	0	0	0	0	0
DBP3	YGL078C		2	2	3			3	7.53357	6	9	0.24	0.56	2	5	8	2	0	0	0	1	14	3
IMD4	YML056C		2	2	2	3					125	0	0.5	3	4	4	6	0	0	0	0	12	4
