# Supplementary material for: Proteomic Analysis of Dhh1 Complexes Reveals a Role for Hsp40 Chaperone Ydj1 in Yeast P-Body Assembly
Source: G3 (Bethesda). 2015 Sep 21;5(11):2497–511. doi: 10.1534/g3.115.021444 (PMC4632068; doi:10.1534/g3.115.021444)
Supplement: Supporting Information [file supp_g3.115.021444_TableS3.xlsx]

## Sheet: Legend
Table S3. I-DIRT data for proteins in proteomics shortlist. For each protein included on the list the calculated XPRESS ratio of corresponding peptides measured in two I-DIRT replicates, reported as log2(light:heavy), is reported. I-DIRT ratios corresponding to more heavy peptides measured are shaded grey.

## Sheet: I-DIRT (S3)
		I-DIRT light:heavy peptide ratio
ORF	SysID	idirt_r1	idirt_r2
DHH1	YDL160C	8.13407	5.35685
TPI1	YDR050C	3.16027	0.422233
PIL1	YGR086C	2.56803	0.214125
SSA2	YLL024C	1.58015	0.847997
VMA2	YBR127C	1.5656
WWM1	YFL010C	1.50589	0.344828
CDC60	YPL160W	1.39506	0.526069
EBP2	YKL172W	1.29866
HSC82	YMR186W	1.27501
ALD6	YPL061W	0.903038	0.757023
DEF1	YKL054C	0.895303
LSM12	YHR121W	0.895303
RPG1	YBR079C	0.887525	0.475085
RVB1	YDR190C	0.871844
URA2	YJL130C	0.871844
YOL103W-B	YOL103W-B	0.85599
EDC1	YGL222C	0.831877	1.54597
PAT1	YCR077C	0.790772	0.687061
RNQ1	YCL028W	0.790772
YEF3	YLR249W	0.782409	0.400538
EFT2	YDR385W	0.782409	0.163499
PBP1	YGR178C	0.748461	-0.0892673
PDC1	YLR044C	0.739848	0.659925
PFK1	YGR240C	0.704872	0.505891
PFK2	YMR205C	0.695994	0.505891
PBP4	YDL053C	0.678072	0.0285692
ACT1	YFL039C	0.669027	0.111031
GSP1	YLR293C	0.632268	0.432959
SSC1	YJR045C	0.632268	0.286881
LSM7	YNL147W	0.604071
NUG1	YER006W	0.594549
PGI1	YBR196C	0.575312	0.475085
XRN1	YGL173C	0.565597	-0.395929
LSM3	YLR438C-A	0.555816	0.389567
LSM1	YJL124C	0.545968
VMA1	YDL185W	0.526069	0.0703893
LSM6	YDR378C	0.505891	0.432959
SRO9	YCL037C	0.495695	0.713696
FAS1	YKL182W	0.454176
LSM4	YER112W	0.432959	0.475085
LSM5	YER146W	0.422233	0.226509
SSB2	YNL209W	0.400538	0.356144
CDC48	YDL126C	0.389567
ACC1	YNR016C	0.378512	-0.321928
PDB1	YBR221C	0.344828
LSM2	YBL026W	0.333424
RPL18B	YNL301C	0.321928	-0.0740006
CYS4	YGR155W	0.31034	0.799087
ILV5	YLR355C	0.31034	0.411426
ADH1	YOL086C	0.298658	0.422233
PSA1	YDL055C	0.275007
HTB2	YBL002W	0.250962
RPL16A	YIL133C	0.238787	0.333424
SBP1	YHL034C	0.226509
TEF2	YBR118W	0.214125	0.356144
EDC3	YEL015W	0.201634	-0.200913
OLA1	YBR025C	0.163499
RPL20A	YMR242C	0.15056	0.189034
RPL15A	YLR029C	0.0976108	0.263034
CDC19	YAL038W	0.0840643	0.0976108
YRA1	YDR381W	0.0565835	0.31034
RPL27B	YDR471W	0.0565835	0.275007
PGK1	YCR012W	0.0565835	0.238787
PAB1	YER165W	0.0565835	0.0976108
TDH3	YGR192C	0.0143553
RPS13	YDR064W	-0.0291463	0.344828
RPL43B	YJR094W-A	-0.0291463	0.0840643
DCP1	YOL149W	-0.0291463	-0.37707
RPS23A	YGR118W	-0.0291463
FBA1	YKL060C	-0.0439433	0.263034
RPS8A	YBL072C	-0.0439433	0.214125
RPL33B	YOR234C	-0.0588937
RPS11B	YBR048W	-0.104697	0.941106
RPL24A	YGL031C	-0.104697
RPS9B	YBR189W	-0.120294
RPL21A	YBR191W	-0.136062	0.189034
RPP0	YLR340W	-0.136062	0.163499
RPL34A	YER056C-A	-0.136062
RPS4B	YHR203C	-0.152003	0.389567
GPM1	YKL152C	-0.152003	0.214125
RPL17A	YKL180W	-0.152003
FAS2	YPL231W	-0.168123	-0.358454
RPS1A	YLR441C	-0.184425	0.298658
RPL7A	YGL076C	-0.184425
RPL2A	YFR031C-A	-0.200913	0.400538
RPL33A	YPL143W	-0.217591	0.0703893
RPS6B	YBR181C	-0.234465	0.298658
RPL16B	YNL069C	-0.251539	0.275007
RPL28	YGL103W	-0.251539	0.250962
RPS1B	YML063W	-0.251539	0.250962
RPL6B	YLR448W	-0.251539	0.189034
RPL25	YOL127W	-0.251539	0.111031
RPL4A	YBR031W	-0.251539
RPL5	YPL131W	-0.286304	0.0976108
ENO2	YHR174W	-0.304006	0.378512
RPL26B	YGR034W	-0.340075	0.641546
RPL10	YLR075W	-0.340075	0.344828
RPL1B	YGL135W	-0.340075	0.214125
RPL12B	YDR418W	-0.340075	0.176323
RPL6A	YML073C	-0.340075
RPS7B	YNL096C	-0.358454	0.443607
RPL36B	YPL249C-A	-0.358454	0.31034
RPS2	YGL123W	-0.358454	0.286881
RPS17B	YDR447C	-0.358454	0.214125
RPL32	YBL092W	-0.358454
DCP2	YNL118C	-0.37707	-0.599462
RPS28B	YLR264W	-0.37707
RPL3	YOR063W	-0.395929	0.226509
RPS18A	YDR450W	-0.395929
RPS5	YJR123W	-0.415037	0.15056
RPS16B	YDL083C	-0.434403	0.389567
RPS3	YNL178W	-0.473931	0.15056
RPS24A	YER074W	-0.473931
RPS25A	YGR027C	-0.473931
RPS15	YOL040C	-0.494109
STM1	YLR150W	-0.494109
RPS30A	YLR287C-A	-0.514573	0.15056
ASC1	YMR116C	-0.535332	-0.0144996
RPL24B	YGR148C	-0.535332
RPS20	YHL015W	-0.577767	0.0426443
IMD4	YML056C	-0.599462	0.0285692
RPL30	YGL030W	-0.643856	-0.136062
RPS14A	YCR031C	-0.666576	0.250962
RPS0A	YGR214W	-0.666576
RPS12	YOR369C	-0.68966	0.0703893
RPS19B	YNL302C	-0.713119	0.0565835
RPL9A	YGL147C	-0.713119	-0.0144996
ACS2	YLR153C	-0.736966
RPP2A	YOL039W	-0.736966
RPS22A	YJL190C	-0.761213	0.286881
RPL38	YLR325C	-0.785875
RPS28A	YOR167C	-0.810966	-0.251539
RPL11B	YGR085C	-0.862496	0.0285692
RPS27B	YHR021C	-0.943416	0.321928
RPS21B	YJL136C	-1.35845
RPL22A	YLR061W	-1.39593
RPL13A	YDL082W	-2.64386
SHM2	YLR058C		1.28096
ADE2	YOR128C		1.16993
RPC40	YPR110C		0.790772
CYS3	YAL012W		0.722466
POR1	YNL055C		0.695994
ERG10	YPL028W		0.641546
ILS1	YBL076C		0.641546
RPL26A	YLR344W		0.632268
CCT3	YJL014W		0.604071
TEF4	YKL081W		0.536053
KAP123	YER110C		0.526069
SSZ1	YHR064C		0.526069
TIF2	YJL138C		0.454176
GDH1	YOR375C		0.432959
HSP104	YLL026W		0.400538
RPS26B	YER131W		0.286881
RPL17B	YJL177W		0.275007
RPL19B	YBL027W		0.263034
ATP2	YJR121W		0.226509
MAP1	YLR244C		0.214125
CLU1	YMR012W		0.201634
SEC53	YFL045C		0.0840643
AHP1	YLR109W		0.0703893
CAM1	YPL048W		0.0703893
RPL14A	YKL006W		-0.0291463
PMA1	YGL008C		-0.268817
TKL1	YPR074C		-0.577767
MET6	YER091C		-0.971431
SAH1	YER043C		-1.25154
