# Supplementary material for: Proteomic Analysis of Dhh1 Complexes Reveals a Role for Hsp40 Chaperone Ydj1 in Yeast P-Body Assembly
Source: G3 (Bethesda). 2015 Sep 21;5(11):2497–511. doi: 10.1534/g3.115.021444 (PMC4632068; doi:10.1534/g3.115.021444)
Supplement: Supporting Information [file supp_g3.115.021444_TableS4.xlsx]

## Sheet: Legend
Table S4- Dhh1-GFP interacting proteins annotated as RNA-binding proteins (RBP)
Reference list of 1430 annotated non-ribosomal RNA binding proteins (RBP) based on the references below. RNA targets are determined experimentally based on the 4 references below.
Michell et al. Nat Struct&Mol Biol 20:127 (2013)
Scherrer et al. PloSOne 5:e15499 (2010)
Tsvetanova et al. PloSOe 5:e12671 (2010)
Hogan et al. PloSBiol 6:2297 (2008)
Gene Ontology: "RNA Binding" molecular function

## Sheet: RBP_94
ORF	Gene	RNA target	Cellular component	Function/Process
YDR385W	EFT2	?	cytoplasm	translation elongation factor EF2
YER025W	GCD11	?	cytoplasm	translation initiation factor eIF2
YGR155W	CYS4	?	cytoplasm	metabolism, aa synthesis
YHR020W	YHR020W	?	ribosome	unknown
YHR121W	LSM12	?	stress granule	unknown
YMR012W	CLU1	?	cytoplasm	translation initiation eIF3
YMR116C	ASC1	?	40S ribosome	translation repression
YOL103W-B	YOL103W-B	?	retrotransposon	retrotransposon
YPL048W	CAM1	?	nucleus	transcription coactivator; ribosome biogenesis
YBL026W	LSM2	mRNA	P-body	decay
YBL030C	PET9	mRNA	mitochondria	apoptosis
YBR079C	RPG1	mRNA	stress granule	translation initiation factor eIF3a
YBR127C	VMA2	mRNA	vacuole	H+-ATPase
YCL037C	SRO9	mRNA	stress granule	binds polysomes
YCR077C	PAT1	mRNA	P-body	decap, decay, translational repression
YDL053C	PBP4	mRNA	stress granule	decay
YDL055C	PSA1	mRNA	cytoplasm	metabolism, glycoprot synthesis
YDL126C	CDC48	mRNA	vacuole/mitochondria	protein degradation
YDL160C	DHH1	mRNA	P-body/Stress granule	helicase, decay, tranlational repress
YDL185W	VMA1	mRNA	vacuole	H+-ATPase
YDL195W	SEC31	mRNA	COPII vesicle	COPII vesicle assembly
YDR050C	TPI1	mRNA	cytoplasm	metabolism; glycolysis
YDR065W	RRG1	mRNA	mitochondria	unknown
YDR174W	HMO1	mRNA	nucleolus	genome stability
YDR194C	MSS116	mRNA	mitochondria	helicase, splicing mitochondrial group I and II
YDR378C	LSM6	mRNA	P-body	decay
YER112W	LSM4	mRNA	P-body	decay
YER146W	LSM5	mRNA	P-body	decay
YER151C	UBP3	mRNA	cytoplasm	protease; ER-Golgi transport
YFL037W	TUB2	mRNA	cytoskeleton	microtubule subunit
YGL008C	PMA1	mRNA	Plasma membrane	ATPase pump
YGL173C	XRN1	mRNA	P-body	exonuclease, decay
YGL195W	GCN1	mRNA	cytoplasm	regulates translation elongation
YGL222C	EDC1	mRNA	P-body	decap; translational activator
YGR178C	PBP1	mRNA	P-body/Stress granule	decay; translational regulation
YJL008C	CCT8	mRNA	cytoplasm	chaperonin
YJL124C	LSM1	mRNA	P-body	decay
YJL138C	TIF2	mRNA	stress granule	helicase, translation initiation factor eIF4A
YJR121W	ATP2	mRNA	mitochondria	metabolism; ATP synthase
YLR180W	SAM1	mRNA	cytoplasm	metabolism, aa synthesis
YLR432W	IMD3	mRNA	cytoplasm	metabolism, pur synthesis
YLR438C-A	LSM3	mRNA	P-body	decay
YML010W	SPT5	mRNA	nucleus	transcription, RNA processing
YML056C	IMD4	mRNA	cytoplasm	metabolism, pur synthesis
YMR080C	NAM7	mRNA	P-body	helicase; nonsense-mediated decay
YNL007C	SIS1	mRNA	cytoplasm/nucleus	chaperone, hsp40; translation initiation
YNL118C	DCP2	mRNA	P-body	decap, decay
YNL147W	LSM7	mRNA	P-body	decay
YOL139C	CDC33	mRNA	stress granule/P-body	translation initiation eIF4E; mRNA cap binding
YOL149W	DCP1	mRNA	P-body	decap, decay
YOR117W	RPT5	mRNA	nuclear envelope	proteasome
YOR362C	PRE10	mRNA	cytoplasm	metabolism, proteasome
YPL085W	SEC16	mRNA	endoplasmic reticulum	COPII vesicle assembly
YDR381W	YRA1	mRNA	nucleus	RNA export from nucleus
YKR001C	VPS1	mRNA	cytoskeleton	GTPAse, vacuolar, peroxisome transport
YLR150W	STM1	mRNA	cytoplasm	decay, translational repressor
YML117W	NAB6	mRNA encoding cell wall proteins	stress granule	unknown
YLL013C	PUF3	mRNA expressing mitochondrial proteins	mitochondria/P-body	decay, translational repressor
YLR244C	MAP1	mRNA expressing translational elongation factors	ribosome	translational control
YPL237W	SUI3	mRNA start codon	cytoplasm	translation initiation factor eIF2 beta
YER165W	PAB1	mRNA w introns(nuclear), snoRNA, mitochondrial ribospme proteins	P-body/Stress granule	polyA binding; translation regulation
YHL034C	SBP1	mRNA, snRNA	P-body/stress granule	decap, translational repression
YOR361C	PRT1	mRNA, tRNA	stress granule	translation initiation factor eIF3b
YGR192C	TDH3	mRNA,mito mRNA	mitochondria	metabolism; glycolysis
YLR304C	ACO1	mRNA,mito mRNA	mitochondria	metabolism; TCA cycle
YMR205C	PFK2	mRNA; own mRNA	cytoplasm	metabolism, glycolysis
YML091C	RPM2	nuclear mRNA encoding mitochondrial proteins	nucleus/P-body	Rnase P, mitochondral translation
YGL078C	DBP3	rRNA	nucleolus	helicase, ribosome biogenesis
YLR276C	DBP9	rRNA	nucleolus	helicase, ribosome biogenesis
YLR293C	GSP1	rRNA	cytoplasm/nucleus	RNA transport
YNL061W	NOP2	rRNA	nucleolus	ribosome biogenesis
YKL172W	EBP2	rRNA	nucleolus	ribosome biogenesis
YAL035W	FUN12	rRNA, mRNA	P-body/Stress granule	translation initiation factor eIF5B, ribosome biogenensis
YER006W	NUG1	rRNA, mRNA	nucleus	ribosome biogenesis
YER110C	KAP123	rRNA, mRNA	nuclear pore/cytoplasm	nuclear import
YGL099W	LSG1	rRNA, mRNA	cytoplasm	ribosome biogenesis
YGR054W	YGR054W	rRNA, mRNA	ribosome	translation initiation factor eIF2A
YDR172W	SUP35	rRNA; mRNA	cytoplasm/P-body/stress granule	translation termination factor eRF3,decay, [PSI(+)] prion
YMR186W	HSC82	snoRNA, mRNA	cytoplasm	chaperone, hsp90
YDR023W	SES1	tRNA	cytoplasm	tRNA synthetase
YKL081W	TEF4	tRNA	cytoplasm/stress granule	translation elongation factor EF1Bγ
YLR249W	YEF3	tRNA	ribosome/stress granule	translation elongation factor EF3
YPL160W	CDC60	tRNA	cytoplasm	tRNA synthetase
YBL076C	ILS1	tRNA	cytoplasm	tRNA synthetase
YHR019C	DED81	tRNA	cytoplasm	tRNA synthetase
YIL078W	THS1	tRNA	cytoplasm	tRNA synthetase
YLL018C	DPS1	tRNA	cytoplasm	tRNA synthetase
YOR335C	ALA1	tRNA	cytoplasm/mitochondria	tRNA synthetase
YBR121C	GRS1	tRNA, mRNA	cytoplasm/mitochondria	tRNA synthetase
YDR037W	KRS1	tRNA, mRNA	cytoplasm	tRNA synthetase
YGL245W	GUS1	tRNA, mRNA	cytoplasm	tRNA synthetase
YGR264C	MES1	tRNA, mRNA	cytoplasm	tRNA synthetase
YOR168W	GLN4	tRNA, mRNA	cytoplasm	tRNA synthetase
YBR118W	TEF2	tRNA,mRNA	cytoplasm	translation elongation factor EF1α
