# Supplementary material for: Proteomic Analysis of Dhh1 Complexes Reveals a Role for Hsp40 Chaperone Ydj1 in Yeast P-Body Assembly
Source: G3 (Bethesda). 2015 Sep 21;5(11):2497–511. doi: 10.1534/g3.115.021444 (PMC4632068; doi:10.1534/g3.115.021444)
Supplement: Supporting Information [file supp_g3.115.021444_TableS5.xlsx]

## Sheet: Legend
Table S5. Relative protein abundance measured by normalized spectral counts. For each protein, APEX normalized spectral counts (SC) were further normalized to the APEX normalized SC for Dhh1 detected in the same sample. Normalized SC (x10^3) are reported (columns F-I). To determine relative enrichment, SC ratios were calculated as the log ratio of normalized spectral counts from a –Glu sample ove…

## Sheet: NormSpecCount_table (S5)
		Spec Count Ratio: log2(-glu/+glu)		Conditional Enrichment	Normalized Spectral Counts (x 10^3)
ORF	SysID	rep1	rep2		-glu, rep1	-glu, rep2	+glu, rep1	+glu, rep2
ADE5,7	YGL234W	-0.438516	-2.36613	Both +Glu	2.5776	8.76357	3.49319	45.1811
ASC1	YMR116C	-0.0697589	-1.68806	Both +Glu	120.629	158.621	126.605	511.111
ASK10	YGR097W	+Glu only	+Glu only	Both +Glu			1.97821	6.38889
CCT8	YJL008C	-0.296631	-1.10237	Both +Glu	4.49415	11.0666	5.52004	23.7607
CDC60	YPL160W	+Glu only	-0.572579	Both +Glu		11.3613	0.687872	16.8962
CHC1	YGL206C	+Glu only	-0.813587	Both +Glu		7.48853	0.586569	13.1617
CLU1	YMR012W	+Glu only	-2.53605	Both +Glu		3.82219	6.86415	22.1687
DBP3	YGL078C	+Glu only	-1.59833	Both +Glu		2.97879	5.94392	9.01955
DCP1	YOL149W	-1.31769	-0.851555	Both +Glu	255.88	480.669	637.823	867.34
DCP2	YNL118C	-1.27848	-0.792267	Both +Glu	278.983	616.025	676.764	1066.83
EDC1	YGL222C	-0.732724	-2.5707	Both +Glu	216.053	151.518	359.031	900.166
EDC3	YEL015W	-1.02669	-0.529358	Both +Glu	491.185	729.465	1000.71	1052.83
GCD11	YER025W	+Glu only	-0.450289	Both +Glu		12.911	3.68039	17.6405
GCN1	YGL195W	-0.945687	-0.103094	Both +Glu	0.620307	8.74287	1.19478	9.39049
HRR25	YPL204W	-2.50716	-1.10309	Both +Glu	17.2328	62.3153	97.9685	133.862
LSM3	YLR438C-A	-0.596046	-1.59342	Both +Glu	504.45	908.464	762.51	2741.41
LSM4	YER112W	-1.10593	-1.40952	Both +Glu	302.756	814.875	651.646	2164.71
LSM6	YDR378C	-1.12399	-1.96816	Both +Glu	650.35	772.414	1417.43	3022.22
MKT1	YNL085W	+Glu only	-2.10324	Both +Glu		4.22946	2.68347	18.1728
MRH1	YDR033W	+Glu only	-0.658612	Both +Glu		17.3814	17.3415	27.4376
NAM7	YMR080C	-3.46582	-0.612768	Both +Glu	3.24862	64.3204	35.8933	98.3582
NOP2	YNL061W	-1.71892	+Glu only	Both +Glu	1.34028		4.41205	19.0181
PAB1	YER165W	-0.319537	-0.787592	Both +Glu	105.793	95.0028	132.022	163.993
PAT1	YCR077C	-1.01219	-1.66094	Both +Glu	320.951	539.741	647.349	1706.79
PET130	YJL023C	+Glu only	+Glu only	Both +Glu			4.21367	20.3902
RPC40	YPR110C	+Glu only	-4.29132	Both +Glu		2.79597	8.43142	54.7455
RPL10	YLR075W	-0.180183	-1.58852	Both +Glu	50.5495	90.6404	57.2739	272.593
RPL11B	YGR085C	-0.128652	-1.4499	Both +Glu	141.225	177.965	154.397	486.179
RPL12B	YDR418W	-1.19904	-2.78535	Both +Glu	95.1443	192.132	218.439	1324.57
RPL14A	YKL006W	-0.188154	-0.832446	Both +Glu	125.587	165.139	143.082	294.064
RPL16A	YIL133C	-0.150679	-0.103093	Both +Glu	60.3147	82.3607	66.9548	88.4615
RPL16B	YNL069C	-1.49282	-0.518131	Both +Glu	12.7316	107.742	35.8317	154.298
RPL17B	YJL177W	-0.806724	-1.53051	Both +Glu	14.7591	93.8775	25.8172	271.202
RPL18B	YNL301C	-0.47915	-2.80353	Both +Glu	71.4841	52.8736	99.6432	369.136
RPL1B	YGL135W	-0.239684	-0.285958	Both +Glu	51.3316	124.872	60.609	152.246
RPL20A	YMR242C	-0.293507	-0.828234	Both +Glu	189.027	160.256	231.675	284.536
RPL22A	YLR061W	-1.22878	-3.07508	Both +Glu	20.1138	87.7476	47.1403	739.48
RPL32	YBL092W	-0.391687	-1.32549	Both +Glu	102.937	38.069	135.046	95.4074
RPL33A	YPL143W	-0.462076	-2.68806	Both +Glu	87.7305	63.4483	120.851	408.889
RPL4A	YBR031W	-2.61495	-0.908182	Both +Glu	41.0407	204.744	251.415	384.24
RPL6B	YLR448W	+Glu only	-4.08037	Both +Glu		28.8401	165.45	487.879
RPL7A	YGL076C	-0.862993	-0.915466	Both +Glu	90.7298	111.17	165.02	209.687
RPL8B	YLL045C	-1.90954	-0.914332	Both +Glu	43.8652	138.957	164.796	261.892
RPL9A	YGL147C	-0.0439079	-1.64075	Both +Glu	122.071	118.488	125.843	369.478
RPP0	YLR340W	-0.817952	-1.14749	Both +Glu	98.9779	130.15	174.488	288.319
RPP2A	YOL039W	-2.3235	-0.301733	Both +Glu	13.3124	217.06	66.6345	267.553
RPS0A	YGR214W	-0.598138	+Glu only	Both +Glu	102.832		155.663	83.7887
RPS12	YOR369C	-0.455817	-0.425021	Both +Glu	120.629	173.041	165.45	232.323
RPS13	YDR064W	-1.05911	-2.5707	Both +Glu	110.849	137.185	230.969	815.015
RPS16B	YDL083C	-0.391687	-1.63559	Both +Glu	108.026	132.578	141.723	411.94
RPS17B	YDR447C	-0.0876808	-2.85798	Both +Glu	321.678	169.195	341.835	1226.67
RPS20	YHL015W	-1.32457	-2.68806	Both +Glu	100.145	89.7853	250.822	578.616
RPS22A	YJL190C	-1.6148	-1.80353	Both +Glu	54.5973	71.8282	167.215	250.734
RPS23A	YGR118W	-0.239684	-0.459168	Both +Glu	29.785	50.9153	35.1682	69.9957
RPS26B	YER131W	-0.561612	-2.51813	Both +Glu	52.8786	39.112	78.0445	224.049
RPS28A	YOR167C	-2.43767	-3.14014	Both +Glu	52.0962	162.891	282.24	1436.06
RPS3	YNL178W	-0.763656	-1.44927	Both +Glu	84.5649	192.961	143.573	526.919
RPS4B	YHR203C	-0.491223	-0.314598	Both +Glu	108.084	144.662	151.927	179.911
RRG1	YDR065W	+Glu only	+Glu only	Both +Glu			3.6173	17.4309
SRO9	YCL037C	-0.284772	-0.202629	Both +Glu	27.021	71.0621	32.9174	81.7778
STM1	YLR150W	-0.455817	-0.566065	Both +Glu	41.7929	92.4247	57.3214	136.833
XRN1	YGL173C	-3.1584	-0.370506	Both +Glu	16.3565	196.558	146.037	254.112
YGR054W	YGR054W	-0.976649	-1.17348	Both +Glu	6.95939	15.252	13.6953	34.4017
YRA1	YDR381W	-0.342777	-2.74695	Both +Glu	58.3691	30.7008	74.0234	206.093
AHP1	YLR109W	-Glu only	-Glu only	Both -Glu	80.4196	15.0992
ALA1	YOR335C	0.722973	-Glu only	Both -Glu	2.87213	14.1626	1.74007
ATP2	YJR121W	2.09319	-Glu only	Both -Glu	16.1919	51.0993	3.79477
BAT1	YHR208W	-Glu only	-Glu only	Both -Glu	12.6153	36.1767
BGL2	YGR282C	2.67701	1.0202	Both -Glu	35.0922	74.9843	5.4872	36.971
CDC19	YAL038W	1.45631	0.771376	Both -Glu	245.811	219.475	89.5794	128.581		noncore PB/SG
CDC33	YOL139C	-Glu only	-Glu only	Both -Glu	14.8437	39.0451
CDC48	YDL126C	4.26197	-Glu only	Both -Glu	23.1608	11.4207	1.20718
DEF1	YKL054C	1.72594	-Glu only	Both -Glu	6.79602	11.1705	2.05444
DPS1	YLL018C	-Glu only	-Glu only	Both -Glu	4.32232	2.84436
EFT2	YDR385W	0.837795	0.136373	Both -Glu	59.8744	98.4143	33.4996	89.5377
ENO2	YHR174W	1.90204	0.626641	Both -Glu	269.642	464.199	72.1465	300.654		core PB/SG
FAS2	YPL231W	1.41567	0.771376	Both -Glu	6.01	18.6281	2.25277	10.9134
FBA1	YKL060C	1.52585	3.04087	Both -Glu	89.1608	182.759	30.9633	22.2067
GLN1	YPR035W	-Glu only	-Glu only	Both -Glu	8.34669	5.66446
HMO1	YDR174W	1.34528	0.334481	Both -Glu	26.8065	14.0996	10.5505	11.182
HOM6	YJR139C	-Glu only	-Glu only	Both -Glu	23.198	30.504
HSC82	YMR186W	1.28638	0.0318362	Both -Glu	43.8652	67.2936	17.9837	65.8249
HSP60	YLR259C	0.191832	1.22665	Both -Glu	7.69205	25.3118	6.73433	10.816
ILV5	YLR355C	0.385921	2.17137	Both -Glu	20.979	66.6667	16.055	14.8
IMD3	YLR432W	1.37385	-Glu only	Both -Glu	57.3622	46.5879	22.1338
IPP1	YBR011C	-Glu only	-Glu only	Both -Glu	19.4896	10.1116
KAP123	YER110C	-Glu only	0.651581	Both -Glu	1.67563	19.1109		12.1657
KRS1	YDR037W	-Glu only	-Glu only	Both -Glu	4.02253	9.15119
LEU1	YGL009C	-Glu only	1.01744	Both -Glu	3.85551	16.4966		8.14916
LSM5	YER146W	0.160854	1.9102	Both -Glu	923.077	1503.45	825.688	400
MES1	YGR264C	-Glu only	-Glu only	Both -Glu	1.53528	8.24004
MET6	YER091C	-Glu only	-Glu only	Both -Glu	7.62874	17.5549
PBP1	YGR178C	3.22722	1.16993	Both -Glu	98.8012	43.8095	10.5505	19.4709
PDB1	YBR221C	-Glu only	0.904718	Both -Glu	28.951	38.069		20.334
PDR5	YOR153W	-Glu only	0.779187	Both -Glu	1.8817	8.746		5.09625
PGK1	YCR012W	1.49584	0.578731	Both -Glu	124.847	170.822	44.2677	114.375
PMA1	YGL008C	0.830705	1.19459	Both -Glu	33.2771	92.2032	18.7102	40.2846
POR1	YNL055C	0.608313	0.567683	Both -Glu	21.6053	89.964	14.1723	60.6986
PSA1	YDL055C	1.38592	0.970148	Both -Glu	59.6929	98.1159	22.8412	50.0836
RHR2	YIL053W	-Glu only	0.334481	Both -Glu	56.3981	16.4801		13.0698
RNQ1	YCL028W	2.30875	2.04852	Both -Glu	196.023	99.1379	39.5642	23.9647
RPL13A	YDL082W	0.00686237	-Glu only	Both -Glu	124.938	107.635	124.345
RPL17A	YKL180W	0.368981	-Glu only	Both -Glu	300.312	19.4035	232.541
RPL23A	YBL087C	1.24574	3.14381	Both -Glu	129.909	335.544	54.7812	37.9638		core PB/SG
RPL2A	YFR031C-A	1.39258	3.93447	Both -Glu	260.14	135.172	99.0826	8.84089
RPL3	YOR063W	0.791177	1.03777	Both -Glu	106.103	142.842	61.3142	69.5753
RPL36A	YMR194W	0.511016	-Glu only	Both -Glu	334.649	5.01293	234.833
RPL38	YLR325C	0.245599	0.119299	Both -Glu	71.8571	94.4974	60.609	86.9976
RPS14A	YCR031C	0.728607	-Glu only	Both -Glu	201.049	163.908	121.33
RPS19B	YNL302C	0.0444122	1.06683	Both -Glu	181.933	140.418	176.417	67.031
RPS1B	YML063W	0.303458	0.261318	Both -Glu	130.203	281.992	105.505	235.273
RPS24A	YER074W	0.477069	2.4549	Both -Glu	119.21	197.809	85.6449	36.0784		noncore PB/SG
RPS25A	YGR027C	0.0233506	-Glu only	Both -Glu	60.3147	74.3534	59.3463
RPS30A	YLR287C-A	0.608457	1.51106	Both -Glu	117.687	54.1632	77.1908	19.0034
RPS31	YLR167W	1.19342	-Glu only	Both -Glu	54.9703	64.2514	24.0366
RPS7A	YOR096W	0.0242164	1.08526	Both -Glu	23.828	160.579	23.4314	75.6823
RPS7B	YNL096C	0.122886	0.0201955	Both -Glu	57.4426	49.0969	52.7523	48.4144
SAM1	YLR180W	2.60889	-Glu only	Both -Glu	35.4141	11.6419	5.80527
SEC31	YDL195W	-Glu only	-Glu only	Both -Glu	5.06087	2.1903
SSB2	YNL209W	4.00063	-Glu only	Both -Glu	150.488	10.9935	9.4014
SSC1	YJR045C	0.611057	-Glu only	Both -Glu	10.7705	42.4877	7.05162
SSE1	YPL106C	3.34945	0.650705	Both -Glu	12.3196	20.2495	1.20868	12.8983
TEF2	YBR118W	1.10788	0.427421	Both -Glu	224.809	351.489	104.306	261.364		core PB/SG
THS1	YIL078W	1.77824	0.814444	Both -Glu	16.0246	19.9008	4.67179	11.3161
TIF2	YJL138C	2.93704	0.0489096	Both -Glu	38.9127	51.168	5.08107	49.4624
TSA1	YML028W	-Glu only	-Glu only	Both -Glu	39.3892	161.858
UGP1	YKL035W	-Glu only	1.42	Both -Glu	4.50293	9.27606		3.46659
URA2	YJL130C	0.936603	2.14022	Both -Glu	3.74625	13.7931	1.95727	3.12889
VMA2	YBR127C	2.5014	-Glu only	Both -Glu	78.9022	111.733	13.9346
YDJ1	YNL064C	-Glu only	-Glu only	Both -Glu	6.08279	6.06194
YHB1	YGR234W	-Glu only	0.771376	Both -Glu	3.28021	32.9213		19.2872
YOL103W-B	YOL103W-B	0.682314	-Glu only	Both -Glu	18.6661	2.45448	11.632
ACC1	YNR016C	-Glu only	-0.228191	NR	1.36736	4.99951		5.85625
ACS2	YLR153C	0.345279	-2.27403	NR	13.041	6.85241	10.2653	33.1432
ACT1	YFL039C	2.34528	-1.60559	NR	49.7441	58.8695	9.78909	179.152
ADE2	YOR128C	-Glu only	-3.731	NR	5.84835	0.945616		12.5562
ADH1	YOL086C	0.733844	-0.0295644	NR	325.293	573.886	195.598	585.768
ALD6	YPL061W	1.80096	-0.775519	NR	53.2433	70.0119	15.28	119.847
ARB1	YER036C	+Glu only	-Glu only	NR		14.7554	0.940267
ARP2	YDL029W	-Glu only	-0.0952818	NR	3.82415	7.80102		8.33363
BMH1	YER177W	2.99199	+Glu only	NR	31.5922		3.971	67.2515
CYS3	YAL012W	-Glu only	-1.36613	NR	19.4957	16.0223		41.3019
CYS4	YGR155W	-Glu only	-1.27302	NR	35.8442	21.7537		52.5714
DBP9	YLR276C	+Glu only	0.35959	NR		3.80461	3.63864	2.96526
DHH1 (bait)	YDL160C	0	0	NR	1000	1000	1000	1000
EBP2	YKL172W	0.164265	-0.709832	NR	6.19287	2.71442	5.52641	4.43975
ERG10	YPL028W	0.594786	+Glu only	NR	8.26713		5.47402	35.6738
FAS1	YKL182W	-1.13125	0.199469	NR	2.65128	21.5375	5.80759	18.7564
FPR3	YML074C	-2.09227	-Glu only	NR	7.20103	1.78602	30.7066
FPR4	YLR449W	+Glu only	-Glu only	NR		27.7876	9.24128
FUN12	YAL035W	0.345279	-0.840059	NR	5.88436	6.96384	4.63191	12.4661
GDH1	YOR375C	-Glu only	-0.781165	NR	11.2191	36.8885		63.3936
GPM1	YKL152C	1.91088	-0.832392	NR	194.056	186.207	51.6055	331.567
GRS1	YBR121C	+Glu only	0.343005	NR		10.1113	0.708562	7.9717
GSP1	YLR293C	-Glu only	-2.13566	NR	14.8452	14.2378		62.5663
GUS1	YGL245W	-1.29033	-Glu only	NR	0.913544	19.0569	2.23439
HTA2	YBL003C	-0.706778	0.896906	NR	32.8684	64.5237	53.6464	34.6516
HTB2	YBL002W	0.345279	-3.22196	NR	79.1012	15.5708	62.265	145.285
ILV2	YMR108W	1.82177	-0.688056	NR	4.87896	16.523	1.38013	26.6204
LSM1	YJL124C	-0.152017	2.63387	NR	315.245	930.575	350.275	149.926
LSM12	YHR121W	1.38592	-0.943279	NR	77.2028	21.1494	29.5413	40.6681
LSM2	YBL026W	-2.12047	0.726982	NR	107.162	845.977	465.979	511.111
LSM7	YNL147W	-1.42411	1.83782	NR	132.692	547.241	356.078	153.088
MIS1	YBR084W	0.530684	-2.68705	NR	2.7554	2.07306	1.90736	13.3504
MMF1	YIL051C	-Glu only	-1.67443	NR	25.2657	42.8705		136.84
NUG1	YER006W	0.291859	-2.09528	NR	1.75935	4.53202	1.43712	19.3658
OLA1	YBR025C	+Glu only	-Glu only	NR		23.5788	1.37085
PBP4	YDL053C	0.733844	-3.49541	NR	154.406	16.9195	92.844	190.815
PDC1	YLR044C	1.27128	-0.330504	NR	293.371	208.11	121.541	261.689
PFK1	YGR240C	2.28638	-1.02509	NR	25.907	20.2268	5.31063	41.1633
PFK2	YMR205C	0.89782	-0.465664	NR	20.336	17.0168	10.9143	23.4994
PGI1	YBR196C	0.970883	-0.572579	NR	30.799	58.4984	15.7134	86.9976
PIL1	YGR086C	2.60846	-1.29337	NR	37.1167	51.8568	6.08619	127.101
RPL13B	YMR142C	0.0581159	-2.71976	NR	120.629	127.463	115.867	839.683
RPL15A	YLR029C	0.571787	-0.465663	NR	148.175	69.943	99.6894	96.5879
RPL19B	YBL027W	0.55856	-1.58114	NR	214.871	69.3966	145.893	207.639
RPL21A	YBR191W	0.52085	+Glu only	NR	90.8268		63.3028	781.699
RPL24A	YGL031C	2.19515	-0.951813	NR	160.823	14.6607	35.119	28.3581
RPL24B	YGR148C	-0.840734	0.494917	NR	49.0912	26.4262	87.9205	18.7521
RPL25	YOL127W	0.26039	-2.27302	NR	204.142	162.688	170.43	786.325
RPL26A	YLR344W	0.608313	-4.1485	NR	69.8381	8.34261	45.8112	147.953
RPL26B	YGR034W	1.29158	-1.54604	NR	1060.27	133.575	433.124	390.058
RPL27B	YDR471W	0.0608252	-1.60239	NR	162.928	78.2803	156.202	237.695
RPL28	YGL103W	0.536163	-0.894507	NR	244.392	107.12	168.533	199.134
RPL30	YGL030W	-1.29858	1.31961	NR	45.954	181.281	113.041	72.6289
RPL31A	YDL075W	0.608313	-1.55055	NR	79.1012	57.2075	51.8875	167.577
RPL33B	YOR234C	+Glu only	-Glu only	NR		17.3041	17.2592
RPL34A	YER056C-A	0.643937	-0.488179	NR	260.305	66.7877	166.586	93.6813
RPL35B	YDL136W	-0.10218	0.0489097	NR	67.186	80.3143	72.1171	77.6371
RPL43B	YJR094W-A	0.608313	-3.65153	NR	145.666	59.8569	95.5513	752.201
RPL5	YPL131W	-1.12865	1.58496	NR	12.9246	82.1429	28.2602	27.381
RPL6A	YML073C	-Glu only	-1.25109	NR	116.653	80.1819		190.85
RPM2	YML091C	+Glu only	1.66271	NR		16.6508	13.9896	5.25908
RPS11B	YBR048W	1.00424	-2.04169	NR	290.673	68.7993	144.91	283.266
RPS15	YOL040C	0.86357	-0.794971	NR	313.213	72.3533	172.139	125.536
RPS18A	YDR450W	-1.49122	0.0962153	NR	49.6709	289.249	139.638	270.588
RPS1A	YLR441C	0.401862	-3.27273	NR	49.7836	15.1067	37.6802	146.003
RPS2	YGL123W	-0.869734	0.9558	NR	71.1078	166.969	129.937	86.0819
RPS21B	YJL136C	0.707849	-2.6895	NR	233.476	30.6701	142.942	197.849
RPS27B	YHR021C	1.13883	-2.82556	NR	272.727	206.897	123.853	1466.67
RPS28B	YLR264W	1.45819	-4.69558	NR	117.346	8.5235	42.708	220.866
RPS5	YJR123W	0.113548	-2.78759	NR	127.896	80.2659	118.216	554.217
RPS6B	YBR181C	0.0646914	-1.49214	NR	206.294	144.828	197.248	407.407
RPS8A	YBL072C	0.0233506	-2.31811	NR	187.385	129.361	184.377	645.092
RPS9B	YBR189W	+Glu only	0.0123837	NR		78.555	39.1874	77.8836
RPT3	YDR394W	-Glu only	-1.68334	NR	6.89311	6.65935		21.3878
SBP1	YHL034C	1.64727	-1.42459	NR	8.01143	16.1309	2.55759	43.3015
SCL1	YGL011C	-Glu only	+Glu only	NR	6.2194			40.3509
SEC23	YPR181C	-Glu only	-3.51853	NR	8.88069	3.83064		43.8991
SEC53	YFL045C	-Glu only	-0.103093	NR	28.3834	44.787		48.1046
SES1	YDR023W	0.718917	-0.0952817	NR	5.74426	11.33	3.48994	12.1036
SHM2	YLR058C	-Glu only	-0.688056	NR	22.977	17.2648		27.8156
SIS1	YNL007C	-Glu only	-0.095426	NR	14.0539	9.23912		9.87089
SPF1	YEL031W	-Glu only	+Glu only	NR	2.29269			21.6835
SPT5	YML010W	-Glu only	-3.49541	NR	12.3021	1.7974		20.2707
SSA2	YLL024C	0	0.119299	NR		168.394		155.029
SSZ1	YHR064C	+Glu only	0.311944	NR		49.4402	4.10029	39.8268
SUP35	YDR172W	-Glu only	+Glu only	NR	4.32751			4.5592
TDH3	YGR192C	1.9478	-1.57702	NR	580.895	249.481	150.575	744.337
TEF4	YKL081W	-Glu only	-0.273018	NR	21.7677	57.2466		69.1729
THR1	YHR025W	-Glu only	-3.27302	NR	3.37818	7.37771		71.3178
TPI1	YDR050C	0.930241	-0.366128	NR	64.3357	63.4483	33.7615	81.7778
UBP3	YER151C	-1.01042	-Glu only	NR	1.64857	3.36298	3.32105
VMA1	YDL185W	0.345279	-0.177889	NR	7.01334	15.6776	5.52059	17.735
VPS1	YKR001C	-Glu only	-1.10309	NR	1.76609	7.58346		16.2904
WTM1	YOR230W	0.609179	+Glu only	NR	13.6562		8.95256	38.5744
WWM1	YFL010C	-Glu only	+Glu only	NR	35.7206			37.6556
YCR087C-A	YCR087C-A	0.60361	+Glu only	NR	5.15452		3.39222	47.5452
YEF3	YLR249W	1.19328	-1.5929	NR	35.964	46.3054	15.7274	139.683
ARO8	YGL202W		-1.09107	One +Glu		6.9462		14.7976
CAM1	YPL048W		-1.68806	One +Glu		9.26252		29.8459
CCT3	YJL014W		-0.102949	One +Glu		10.4585		11.2321
GIN4	YDR507C		-3.48492	One +Glu		0.55672		6.23306
HHO1	YPL127C	-0.718239		One +Glu	6.45602		10.6213
HSP104	YLL026W		-0.100783	One +Glu		5.78556		6.20417
ILS1	YBL076C		-0.486422	One +Glu		19.303		27.0429
ILV3	YJR016C		-2.68806	One +Glu		3.8688		24.9322
IMD4	YML056C		+Glu only	One +Glu				125.17
LSG1	YGL099W		-2.10309	One +Glu		3.56415		15.3127
LYS21	YDL131W		-2.10295	One +Glu		6.94689		29.8429
MSS116	YDR194C		-3.3393	One +Glu		1.027		10.3944
NAB6	YML117W		-2.57194	One +Glu		1.74204		10.3583
PRE10	YOR362C		-1.09107	One +Glu		11.4654		24.425
PUF3	YLL013C		-2.00998	One +Glu		5.87484		23.6626
RPG1	YBR079C		-2.32549	One +Glu		7.21003		36.1392
RPL22B	YFL034C-A		-4.34429	One +Glu		3.21224		65.2482
RPL36B	YPL249C-A		-2.40426	One +Glu		71.6352		379.211
RVB1	YDR190C		-0.0952819	One +Glu		12.5227		13.3777
SAH1	YER043C		-1.42502	One +Glu		15.731		42.2406
SEC16	YPL085W		-3.70679	One +Glu		0.580981		7.58606
TKL1	YPR074C		-2.28417	One +Glu		3.70239		18.0338
VTC2	YFL004W		-2.27547	One +Glu		2.03606		9.85771
ACO1	YLR304C		-Glu only	One -Glu		9.29159
ADE3	YGR204W		1.67254	One -Glu		10.8976		3.41859
ATP1	YBL099W		-Glu only	One -Glu		14.5858
COP1	YDL145C		-Glu only	One -Glu		2.66589
DED81	YHR019C		0.871949	One -Glu		6.74982		3.68816
GLN4	YOR168W		-Glu only	One -Glu		3.02135
MAP1	YLR244C	-Glu only		One -Glu	8.31927
MYO3	YKL129C		-Glu only	One -Glu		1.29396
PET9	YBL030C		0.494039	One -Glu		27.4536		19.493
PRT1	YOR361C		0.661253	One -Glu		6.17201		3.90274
RPT5	YOR117W		0.39692	One -Glu		8.40375		6.38246
SAM2	YDR502C		-Glu only	One -Glu		38.9595
SUI3	YPL237W		1.12711	One -Glu		18.0544		8.26587
TUB2	YFL037W		-Glu only	One -Glu		46.3386
UBA1	YKL210W		1.96485	One -Glu		5.18368		1.32789
VMA5	YKL080W		0.127111	One -Glu		18.2024		16.6673
VTC3	YPL019C		-Glu only	One -Glu		6.03967
