# Supplementary material for: Proteomic Analysis of Dhh1 Complexes Reveals a Role for Hsp40 Chaperone Ydj1 in Yeast P-Body Assembly
Source: G3 (Bethesda). 2015 Sep 21;5(11):2497–511. doi: 10.1534/g3.115.021444 (PMC4632068; doi:10.1534/g3.115.021444)
Supplement: Supporting Information [file supp_g3.115.021444_TableS6.xlsx]

## Sheet: Legend
Table S6 - Dhh1-GFP interacting proteins that respond to various stress factors
Each column describes the relocalizing or quantitative characteristics of each protein in respond to cellular stress analyzed by microscopy.
"Total" is the total number of proteins with certain characteristic that are identified in the large scale studies.
"Overlap" is the number of protein out of the total with certain characteristic that also interacts with Dhh1-GFP. p-value indicate the hypergeometric significance of this overlap

## Sheet: Stress proteins
	hypergeometric p-value	3.39253e-10	5.35244e-11	4.19577e-11	4.19577e-11	8.63462e-17	HU-hydroxurea	*only RBP analyzed in this study	Mitchell et al. 2012
Out of 270	are also Dhh1-GFP interactors	13	12	12	41	17	MMS-methyl methane sulphonate	** identified by coIP with stationary foci protein	O'Connell et al. 2014
	total with this phenotype from other studies	41	30	29	180	33	PB/SG associated		Tkach et al. 2012
Dhh1-GFP interactors		glu- foci *	MMS cyto foci	HU cyto foci	stationary foci	stationary foci and reversible pellet
PAB1		X			X	X
SBP1		X			X	X
DEF1					X	X
LSM1			X	X	X
PAT1		X		X	X
EDC1				X	X
HSP104			X		X
HRR25		X			X
NAB6		X			X
PUF3		X			X
SRO9		X			X
XRN1		X			X
UBP3					X
RPL26A					X
TEF4					X
GLN1			X		X	X
CYS4		X			X	X
HSC82					X	X
UGP1					X	X
CDC19					X	X
ADE5,7					X	X
ALA1					X	X
CLU1					X	X
ILS1					X	X
RPS11B					X	X
SSB2					X	X
THS1					X	X
URA2					X	X
CDC60					X	X
YHB1			X		X
RPS18A					X
CYS3					X
FAS2					X
GLN4					X
GPM1					X
RPL17B					X
SAM1					X
MES1					X**
SSA2	NaN3 stress foci				X**
SSZ1					X**
ASC1					X**
LSM7			X	X
LSM4			X	X
DCP2			X	X
EDC3			X	X
LSM2			X	X
DHH1		X		X
NAM7		X		X
DCP1				X
LSM3			X
MKT1			X
PBP1		X
VMA2	NaN3 stress foci
TSA1			X	X
VMA1		X
