# Supplementary material for: Proteomic Analysis of Dhh1 Complexes Reveals a Role for Hsp40 Chaperone Ydj1 in Yeast P-Body Assembly
Source: G3 (Bethesda). 2015 Sep 21;5(11):2497–511. doi: 10.1534/g3.115.021444 (PMC4632068; doi:10.1534/g3.115.021444)
Supplement: Supporting Information [file supp_g3.115.021444_TableS7.xlsx]

## Sheet: Legend
Table S7. Prediction and characterization of low-complexity proteins. The "LC_domain_prediction" sheet contains the 390 proteins predicted to contain an LC domain of at least 35 residues. The length of the longest LC domain for each protein is reported as is whether each protein is a predicted RNA binding protein (RBP). "390_LC_Protein_GO_Enr" sheet describes gene ontology enrichments for the 390…

## Sheet: LC_domain_prediction
# proteins were searched with seg and filtered for protein sequence that have at least one low complexity region of length 35
# in total 390 of 5887 ORFs have such a LC domain
SysID	Gene	length.of.longest.LC.domain	RNA Binding Proteins
YCR088W	ABP1	50
YJR083C	ACF4	35
YNR044W	AGA1	215
YOR023C	AHC1	43
YBR108W	AIM3	46
YPL158C	AIM44	40
YBR059C	AKL1	51
YGR261C	APL6	35
YOR141C	ARP8	41	X
YJL115W	ASF1	73
YIL130W	ASG1	97
YLR114C	AVL9	66
YIL140W	AXL2	50
YOR113W	AZF1	42
YJL020C	BBC1	80
YLR399C	BDF1	45
YER155C	BEM2	40	X
YBL085W	BOI1	42
YER114C	BOI2	36
YDL037C	BSC1	118
YMR275C	BUL1	40
YKL088W	CAB3	59
YNL288W	CAF40	39
YLR175W	CBF5	65	X
YNL161W	CBK1	67
YAL021C	CCR4	36	X
YLR390W-A	CCW14	111
YAL041W	CDC24	39
YLR310C	CDC25	38
YDR054C	CDC34	40
YCR093W	CDC39	45
YLR103C	CDC45	43
YGL190C	CDC55	36
YJL158C	CIS3	49
YML071C	COG8	37
YGR189C	CRH1	139
YHR146W	CRP1	54
YOL007C	CSI2	38
YPR124W	CTR1	126
YLR286C	CTS1	50
YKL096W	CWP1	57
YBR112C	CYC8	108
YJR150C	DAN1	99
YJR151C	DAN4	254
YNL112W	DBP2	49	X
YGL078C	DBP3	60	X
YMR173W	DDR48	353
YOR204W	DED1	54	X
YKL054C	DEF1	66
YER088C	DOT6	43
YLL018C	DPS1	38	X
YHR143W	DSE2	56
YNR067C	DSE4	42
YNL258C	DSL1	54
YIR010W	DSN1	39
YDR359C	EAF1	63
YNL136W	EAF7	36	X
YKL204W	EAP1	39	X
YKL172W	EBP2	38	X
YLR436C	ECM30	35
YBR078W	ECM33	55
YBL047C	EDE1	35
YNL327W	EGT2	49
YLR206W	ENT2	72
YDR153C	ENT5	38	X
YFL024C	EPL1	51
YMR049C	ERB1	40	X
YDR365C	ESF1	45	X
YNR054C	ESF2	44	X
YPL231W	FAS2	66
YKR016W	FCJ1	42
YPR104C	FHL1	51
YCR089W	FIG2	71
YJR093C	FIP1	44	X
YDR534C	FIT1	87
YOR383C	FIT3	45
YAR050W	FLO1	105
YKR102W	FLO10	331
YHR211W	FLO5	102
YAL063C	FLO9	112
YML074C	FPR3	90
YLR449W	FPR4	50
YAL035W	FUN12	82	X
YAL019W	FUN30	35
YOR178C	GAC1	38
YOL051W	GAL11	80
YHR089C	GAR1	82	X
YMR307W	GAS1	48
YMR215W	GAS3	48
YOL030W	GAS5	74
YFL021W	GAT1	54
YMR136W	GAT2	38
YCL011C	GBP2	50	X
YGR083C	GCD2	40	X
YNL199C	GCR2	36
YMR255W	GFD1	41
YDR507C	GIN4	58
YDR096W	GIS1	39
YDL207W	GLE1	74	X
YER040W	GLN3	36
YOR371C	GPB1	35
YDL035C	GPR1	68
YGL181W	GTS1	65
YJL033W	HCA4	38	X
YPL127C	HHO1	57
YDR420W	HKR1	189
YIL112W	HOS4	51
YOL155C	HPF1	304
YIL169C	HPF1'	238
YNL004W	HRB1	44	X
YOR267C	HRK1	52
YOL123W	HRP1	51	X
YMR186W	HSC82	56	X
YGL073W	HSF1	39
YPL240C	HSP82	64
YPR033C	HTS1	37	X
YLR223C	IFH1	46
YNL157W	IGO1	39
YLR384C	IKI3	37
YIL154C	IMP2'	38
YGL150C	INO80	79
YIL026C	IRR1	47
YKL032C	IXR1	86
YPR169W	JIP5	40
YNL227C	JJJ1	36
YPL263C	KEL3	36
YGL203C	KEX1	65
YHR186C	KOG1	40
YNL322C	KRE1	87
YNL308C	KRI1	44
YHR082C	KSP1	39	X
YNL071W	LAT1	37
YOR322C	LDB19	47
YOR123C	LEO1	49	X
YFR001W	LOC1	40	X
YGR136W	LSB1	47
YKL176C	LST4	38
YGL086W	MAD1	57
YMR043W	MCM1	76
YLR106C	MDN1	35
YDL005C	MED2	104
YNL103W	MET4	38
YGR249W	MGA1	40
YLR332W	MID2	145
YGL035C	MIG1	52
YEL007W	MIT1	51
YDR144C	MKC7	48
YNL076W	MKS1	39
YKL201C	MNN4	140
YKL064W	MNR2	38
YMR070W	MOT3	57
YGR014W	MSB2	134
YMR164C	MSS11	61
YGR023W	MTL1	251
YIR019C	MUC1	693
YBR238C	NA	46	X
YML133C	NA	73	X
YEL077C	NA	109	X
YHL050C	NA	49	X
YKL100C	NA	38
YKL187C	NA	36
YLL066C	NA	73
YMR317W	NA	201
YBL113C	NA	83
YFR035C	NA	40
YLR278C	NA	57
YDL012C	NA	47
YNL208W	NA	89
YFL067W	NA	46
YPR036W-A	NA	35
YHR219W	NA	73
YDR210W	NA	48
YHR080C	NA	45
YMR122W-A	NA	38
YML037C	NA	40
YLL067C	NA	61
YPR204W	NA	61
YLR194C	NA	50
YGL036W	NA	47
YFL034W	NA	40
YOL073C	NA	36
YBR016W	NA	68
YMR160W	NA	43
YHR131C	NA	46
YNL058C	NA	56
YGR130C	NA	67
YKL105C	NA	52
YGL081W	NA	53
YDL121C	NA	35
YIL177C	NA	85
YJL225C	NA	85
YPR022C	NA	48
YKR096W	NA	46
YGL122C	NAB2	62	X
YPL190C	NAB3	49	X
YBL024W	NCL1	35	X
YJL076W	NET1	65	X
YPL226W	NEW1	45	X
YLR138W	NHA1	38
YMR309C	NIP1	53	X
YHR077C	NMD2	53	X
YKL171W	NNK1	46
YOR056C	NOB1	37	X
YLR002C	NOC3	37
YDL014W	NOP1	79	X
YLR197W	NOP56	60	X
YOR310C	NOP58	78	X
YGR103W	NOP7	50	X
YDR432W	NPL3	90	X
YMR091C	NPL6	37
YEL062W	NPR2	44
YHL023C	NPR3	35
YDL167C	NRP1	99	X
YGR159C	NSR1	156	X
YNL091W	NST1	142
YKL068W	NUP100	45
YMR047C	NUP116	42
YMR165C	PAH1	46
YIR006C	PAN1	55
YDL173W	PAR32	35
YCR077C	PAT1	38	X
YDL127W	PCL2	40
YLR191W	PEX13	44
YGL025C	PGD1	38
YDL106C	PHO2	39
YGR233C	PHO81	38
YBL051C	PIN4	42	X
YMR006C	PLB2	67
YPL036W	PMA2	48
YPL179W	PPQ1	71
YML016C	PPZ1	38
YIL117C	PRM5	46
YDL039C	PRM7	58	X
YJL079C	PRY1	64
YKR013W	PRY2	59
YJL078C	PRY3	137
YGR170W	PSD2	36
YML017W	PSP2	54	X
YDR055W	PST1	36
YBL046W	PSY4	39	X
YNL016W	PUB1	55	X
YPR042C	PUF2	46	X
YLL013C	PUF3	45	X
YDR496C	PUF6	72	X
YGR280C	PXR1	80
YFR033C	QCR6	40
YOR048C	RAT1	35	X
YBR049C	REB1	66
YDR195W	REF2	38	X
YBR050C	REG2	39	X
YKL038W	RGT1	55
YOR119C	RIO1	47	X
YNL207W	RIO2	43	X
YPR018W	RLF2	98
YPL089C	RLM1	49
YMR235C	RNA1	44
YGL044C	RNA15	36	X
YCL028W	RNQ1	49
YFR022W	ROG3	43
YPR065W	ROX1	42
YJL148W	RPA34	50	X
YIL119C	RPI1	45
YIL075C	RPN2	39	X
YDL140C	RPO21	182
YOL039W	RPP2A	38	X
YDR382W	RPP2B	35	X
YGR214W	RPS0A	38	X
YKL125W	RRN3	41
YDR083W	RRP8	35	X
YER125W	RSP5	35	X
YOR014W	RTS1	66
YDR289C	RTT103	35
YNL206C	RTT106	39
YDR388W	RVS167	51
YER129W	SAK1	39
YFR040W	SAP155	46
YMR263W	SAP30	35
YDL153C	SAS10	40	X
YBL052C	SAS3	40
YHL034C	SBP1	46	X
YOR329C	SCD5	35
YMR305C	SCW10	54
YGL028C	SCW11	72
YGR279C	SCW4	73	X
YNL272C	SEC2	44
YGL137W	SEC27	40	X
YER008C	SEC3	38
YOR254C	SEC63	39
YDR170C	SEC7	94
YDR077W	SED1	45
YCR067C	SED4	54
YLR430W	SEN1	50	X
YLR321C	SFH1	39
YGL066W	SGF73	43
YOR073W	SGO1	40
YMR190C	SGS1	35
YGL228W	SHE10	41
YIL123W	SIM1	100
YOL004W	SIN3	40
YJL089W	SIP4	35
YNL007C	SIS1	52	X
YKR072C	SIS2	58
YDR409W	SIZ1	58
YLR398C	SKI2	46	X
YPR189W	SKI3	53
YHR206W	SKN7	35
YPL026C	SKS1	39
YMR216C	SKY1	40
YBL007C	SLA1	48
YNL243W	SLA2	58
YOR008C	SLG1	52
YBR172C	SMY2	64
YDR477W	SNF1	40
YBR289W	SNF5	118
YMR016C	SOK2	36
YFL002C	SPB4	38	X
YDR464W	SPP41	49
YGL207W	SPT16	49
YML010W	SPT5	56	X
YLR055C	SPT8	43
YOR247W	SRL1	78
YPR032W	SRO7	40	X
YCL037C	SRO9	51	X
YKR092C	SRP40	134
YPR088C	SRP54	43	X
YHL007C	STE20	62	X
YLR150W	STM1	38	X
YDL048C	STP4	39	X
YMR039C	SUB1	44	X
YDR310C	SUM1	41
YNL066W	SUN4	65
YDR172W	SUP35	60	X
YDR346C	SVF1	38
YPL163C	SVS1	82
YAL011W	SWC3	40
YAR042W	SWH1	39
YPL016W	SWI1	61
YER111C	SWI4	44
YDR334W	SWR1	35
YPL105C	SYH1	59
YDR167W	TAF10	38
YDR145W	TAF12	40
YMR227C	TAF7	60
YBR150C	TBS1	98
YML072C	TCB3	37
YNL176C	TDA7	120
YKL081W	TEF4	37	X
YKL028W	TFA1	41
YBR067C	TIP1	81	X
YER011W	TIR1	85
YOR010C	TIR2	98
YIL011W	TIR3	122
YOR009W	TIR4	208
YMR269W	TMA23	91
YOL006C	TOP1	71
YCR084C	TUP1	62
YPL207W	TYW1	44
YEL012W	UBC8	58
YNL186W	UBP10	43
YIL156W	UBP7	35	X
YDR213W	UPC2	65
YKR042W	UTH1	35
YML093W	UTP14	37	X
YEL040W	UTR2	57
YNL054W	VAC7	38
Q0140	VAR1	60	X
YOR054C	VHS3	90
YLR337C	VRP1	74
YNL197C	WHI3	48	X
YNL283C	WSC2	144
YOL105C	WSC3	90
YHL028W	WSC4	202
YFL010C	WWM1	47
YIL101C	XBP1	45
YLR090W	XDJ1	38
YHR135C	YCK1	41
YNL064C	YDJ1	45
YFL042C	YFL043C	39
YGL164C	YRB30	35
YDR545W	YRF1-1	73
YER190W	YRF1-2	73
YGR296W	YRF1-3	73
YLR466W	YRF1-4	73
YLR467W	YRF1-5	73
YNL339C	YRF1-6	73
YPL283C	YRF1-7	73
YOR396W	YRF1-8	73
YBR054W	YRO2	44
YHR016C	YSC84	40
YGR285C	ZUO1	74	X

## Sheet: 390_LC_Protein_GO_Enr
MOLECULAR FUNCTION				CELLULAR COMPONENT				BIOLOGICAL PROCESS
Term	P-value (corr)	# matching		Term	P-value (corr)	# matching		Term	P-value (corr)	# matching
mRNA binding	3.31868e-10	39.9091		cell wall	1.54699e-23	44.9091		biological regulation	1.0224e-13	184.909
poly(A) RNA binding	3.31868e-10	39.9091		external encapsulating structure	1.54699e-23	44.9091		regulation of metabolic process	1.61245e-13	137.909
helicase activity	1.77217e-08	28.9091		extracellular region	2.03142e-23	43.9091		regulation of gene expression	2.02914e-13	114.909
ATP-dependent helicase activity	2.32594e-08	25.9091		fungal-type cell wall	3.77145e-23	42.9091		regulation of cellular process	6.42219e-13	160.909
purine NTP-dependent helicase activity	2.32594e-08	25.9091		anchored component of membrane	5.96064e-22	33.9091		regulation of biological process	7.92175e-13	165.909
structural constituent of cell wall	2.15637e-05	8.90909		cell periphery	3.99643e-11	89.9091		regulation of cellular metabolic process	1.07032e-12	130.909
ATPase activity, coupled	0.000397332	34.9091		nucleus	5.78194e-06	196.909		regulation of cellular macromolecule biosynthetic process	1.10463e-12	110.909
sequence-specific DNA binding	0.000545586	35.9091		nuclear lumen	8.47158e-06	90.9091		regulation of nucleobase-containing compound metabolic process	1.12801e-12	109.909
transmembrane signaling receptor activity	0.000620495	6.90909		site of polarized growth	9.56463e-06	38.9091		regulation of macromolecule biosynthetic process	1.21808e-12	110.909
nucleic acid binding	0.00223986	134.909		ribonucleoprotein granule	9.25234e-05	18.9091		regulation of primary metabolic process	1.25403e-12	128.909
transcription factor binding	0.00305291	15.9091		cytoplasmic ribonucleoprotein granule	9.25234e-05	18.9091		regulation of RNA metabolic process	1.27484e-12	98.9091
ATPase activity	0.00328651	37.9091		cytoplasmic stress granule	0.000126407	12.9091		transcription, DNA-templated	1.43019e-12	101.909
mannose binding	0.00339309	3.90909		cellular bud	0.000163935	32.9091		regulation of biosynthetic process	1.43987e-12	112.909
signaling receptor activity	0.00460426	6.90909		actin cortical patch	0.000177239	14.9091		regulation of cellular biosynthetic process	1.43987e-12	112.909
nucleic acid binding transcription factor activity	0.00461035	28.9091		cortical cytoskeleton	0.000323092	14.9091		regulation of transcription, DNA-templated	1.44252e-12	96.9091
sequence-specific DNA binding transcription factor activity	0.00461035	28.9091		cortical actin cytoskeleton	0.000323092	14.9091		regulation of RNA biosynthetic process	1.44252e-12	96.9091
RNA polymerase II core promoter proximal region sequence-specific DNA binding transcription factor activity	0.00493677	13.9091		nucleoplasm	0.000430516	36.9091		regulation of nitrogen compound metabolic process	1.6393e-12	109.909
RNA polymerase II activating transcription factor binding	0.0061133	7.90909		mating projection	0.00139326	20.9091		RNA biosynthetic process	1.75429e-12	101.909
DNA helicase activity	0.00612252	11.9091		cell projection	0.00139326	20.9091		regulation of macromolecule metabolic process	2.18498e-12	121.909
protein binding transcription factor activity	0.00622683	19.9091		cell projection part	0.00147657	19.9091		RNA metabolic process	1.41366e-11	155.909
monosaccharide binding	0.00624569	4.90909		mating projection tip	0.00243821	18.9091		transcription from RNA polymerase II promoter	1.98692e-11	74.9091
transcription factor binding transcription factor activity	0.00640521	18.9091		cell cortex part	0.00509962	19.9091		nucleic acid metabolic process	6.21813e-11	173.909
activating transcription factor binding	0.00753542	7.90909		non-membrane-bounded organelle	0.00693247	117.909		negative regulation of biological process	1.2312e-10	74.9091
RNA polymerase II transcription factor binding	0.011278	10.9091		intracellular non-membrane-bounded organelle	0.00693247	117.909		nucleobase-containing compound metabolic process	2.58443e-10	196.909
receptor activity	0.0139724	6.90909		nucleolus	0.00785082	40.9091		regulation of transcription from RNA polymerase II promoter	4.38619e-10	64.9091
basal transcription machinery binding	0.0170879	6.90909		actin cytoskeleton	0.00810029	14.9091		negative regulation of cellular process	8.39083e-10	71.9091
basal RNA polymerase II transcription machinery binding	0.0170879	6.90909		cell septum	0.00857582	2.90909		nucleobase-containing compound biosynthetic process	3.00534e-09	105.909
enzyme regulator activity	0.0171223	29.9091		phosphopantothenoylcysteine decarboxylase complex	0.00857582	2.90909		cellular aromatic compound metabolic process	1.44547e-08	196.909
RNA polymerase II core promoter proximal region sequence-specific DNA binding	0.0174035	10.9091		cell cortex	0.00871676	21.9091		heterocycle metabolic process	3.39089e-08	196.909
signal transducer activity	0.0174035	10.9091		nuclear chromatin	0.0120378	18.9091		ATP catabolic process	1.28057e-07	26.9091
molecular transducer activity	0.0174035	10.9091		nuclear part	0.0164432	106.909		nucleoside monophosphate catabolic process	1.28057e-07	26.9091
phosphopantothenoylcysteine decarboxylase activity	0.018391	2.90909		nucleoplasm part	0.0187384	28.9091		purine nucleoside monophosphate catabolic process	1.28057e-07	26.9091
RNA polymerase II core promoter proximal region sequence-specific DNA binding transcription factor activity involved in positive regulation of transcription	0.0185427	9.90909		organelle lumen	0.0279783	93.9091		ribonucleoside monophosphate catabolic process	1.28057e-07	26.9091
RNA polymerase II transcription regulatory region sequence-specific DNA binding transcription factor activity involved in positive regulation of transcription	0.0185427	9.90909		intracellular organelle lumen	0.0279783	93.9091		purine ribonucleoside monophosphate catabolic process	1.28057e-07	26.9091
translation initiation factor binding	0.0185535	5.90909		chromatin	0.0293688	21.9091		cellular nitrogen compound metabolic process	1.68276e-07	197.909
sequence-specific DNA binding RNA polymerase II transcription factor activity	0.0189483	21.9091		cellular bud tip	0.035239	14.9091		negative regulation of biosynthetic process	1.70419e-07	48.9091
DNA binding	0.0190666	57.9091		membrane-enclosed lumen	0.0414874	96.9091		negative regulation of cellular biosynthetic process	1.70419e-07	48.9091
phosphatase regulator activity	0.0252099	7.90909		histone acetyltransferase complex	0.043284	8.90909		negative regulation of macromolecule biosynthetic process	1.74948e-07	46.9091
protein binding	0.0257487	67.9091		cellular bud neck	0.0476365	20.9091		aromatic compound biosynthetic process	1.89854e-07	105.909
RNA polymerase II regulatory region sequence-specific DNA binding	0.0328839	10.9091						response to abiotic stimulus	2.083e-07	32.9091
RNA polymerase II regulatory region DNA binding	0.0430478	10.9091						organic cyclic compound metabolic process	2.91444e-07	196.909
nucleoside-triphosphatase activity	0.0434918	42.9091						ribonucleoside triphosphate catabolic process	3.11677e-07	38.9091
regulatory region nucleic acid binding	0.0455453	13.9091						purine ribonucleoside triphosphate catabolic process	3.11677e-07	38.9091
hydrolase activity, acting on glycosyl bonds	0.0470156	12.9091						purine ribonucleotide catabolic process	3.39914e-07	38.9091
protein phosphatase regulator activity	0.0471772	6.90909						ribonucleotide catabolic process	3.39914e-07	38.9091
								negative regulation of cellular macromolecule biosynthetic process	3.48816e-07	45.9091
								negative regulation of metabolic process	3.54498e-07	53.9091
								nucleoside triphosphate catabolic process	3.6323e-07	38.9091
								purine nucleoside triphosphate catabolic process	3.6323e-07	38.9091
								nucleobase-containing compound catabolic process	3.72584e-07	54.9091
								purine nucleoside catabolic process	3.81734e-07	38.9091
								purine ribonucleoside catabolic process	3.81734e-07	38.9091
								heterocycle biosynthetic process	4.56791e-07	105.909
								ribonucleoside catabolic process	4.67563e-07	38.9091
								negative regulation of cellular metabolic process	5.1173e-07	52.9091
								cellular nitrogen compound biosynthetic process	5.14075e-07	105.909
								negative regulation of macromolecule metabolic process	6.37161e-07	49.9091
								nucleoside catabolic process	6.3858e-07	38.9091
								glycosyl compound catabolic process	6.3858e-07	38.9091
								carbohydrate derivative catabolic process	7.33907e-07	39.9091
								purine nucleotide catabolic process	9.99653e-07	38.9091
								positive regulation of RNA biosynthetic process	1.31589e-06	43.9091
								nucleotide catabolic process	1.3943e-06	38.9091
								nucleoside phosphate catabolic process	1.54751e-06	38.9091
								purine-containing compound catabolic process	1.71658e-06	38.9091
								positive regulation of nucleobase-containing compound metabolic process	1.75883e-06	45.9091
								aromatic compound catabolic process	1.76691e-06	54.9091
								organophosphate catabolic process	2.36707e-06	39.9091
								cellular nitrogen compound catabolic process	2.39241e-06	54.9091
								positive regulation of RNA metabolic process	2.44822e-06	43.9091
								positive regulation of nitrogen compound metabolic process	2.48454e-06	45.9091
								heterocycle catabolic process	2.64798e-06	54.9091
								positive regulation of biosynthetic process	2.69072e-06	47.9091
								positive regulation of cellular biosynthetic process	2.69072e-06	47.9091
								organic cyclic compound biosynthetic process	3.46956e-06	105.909
								organic cyclic compound catabolic process	4.2736e-06	54.9091
								growth	5.21574e-06	28.9091
								cellular component organization or biogenesis	5.27735e-06	194.909
								negative regulation of RNA metabolic process	5.49976e-06	39.9091
								response to stimulus	5.68845e-06	111.909
								positive regulation of macromolecule biosynthetic process	6.31673e-06	45.9091
								chromosome organization	6.92776e-06	57.9091
								response to stress	6.94319e-06	83.9091
								cellular component organization	1.00573e-05	169.909
								negative regulation of nucleobase-containing compound metabolic process	1.0917e-05	41.9091
								fungal-type cell wall organization	1.10979e-05	27.9091
								external encapsulating structure organization	1.10979e-05	27.9091
								cell wall organization	1.10979e-05	27.9091
								negative regulation of RNA biosynthetic process	1.1573e-05	38.9091
								chromatin organization	1.26933e-05	38.9091
								negative regulation of nitrogen compound metabolic process	1.48591e-05	41.9091
								positive regulation of biological process	1.49368e-05	58.9091
								nitrogen compound metabolic process	1.60481e-05	200.909
								negative regulation of gene expression	1.65149e-05	38.9091
								positive regulation of cellular metabolic process	1.86187e-05	50.9091
								purine ribonucleoside triphosphate metabolic process	1.9003e-05	39.9091
								fungal-type cell wall organization or biogenesis	2.03839e-05	29.9091
								positive regulation of cellular process	2.05075e-05	56.9091
								purine nucleoside triphosphate metabolic process	2.23895e-05	39.9091
								purine ribonucleotide metabolic process	2.25525e-05	42.9091
								negative regulation of transcription, DNA-templated	2.6033e-05	37.9091
								positive regulation of metabolic process	2.60377e-05	50.9091
								ribonucleoside triphosphate metabolic process	2.6084e-05	39.9091
								chromatin modification	2.75024e-05	33.9091
								filamentous growth	3.09851e-05	22.9091
								ATP metabolic process	3.50249e-05	27.9091
								purine nucleoside metabolic process	4.29043e-05	42.9091
								purine ribonucleoside metabolic process	4.29043e-05	42.9091
								nucleoside triphosphate metabolic process	5.19591e-05	39.9091
								positive regulation of transcription, DNA-templated	5.51662e-05	36.9091
								positive regulation of macromolecule metabolic process	5.54454e-05	47.9091
								positive regulation of gene expression	5.96617e-05	36.9091
								ribonucleotide metabolic process	6.17814e-05	42.9091
								cytokinetic process	6.19866e-05	18.9091
								purine nucleotide metabolic process	6.66208e-05	42.9091
								protein-DNA complex subunit organization	7.25743e-05	26.9091
								cytokinesis	9.59623e-05	19.9091
								cell wall organization or biogenesis	0.000100166	30.9091
								ribose phosphate metabolic process	0.000105616	42.9091
								positive regulation of transcription from RNA polymerase II promoter	0.000108209	31.9091
								ribonucleoside metabolic process	0.00012205	42.9091
								flocculation	0.000158841	5.90909
								aggregation of single cell organisms	0.000158841	5.90909
								chromatin assembly or disassembly	0.000174641	15.9091
								flocculation via cell wall protein-carbohydrate interaction	0.00019865	4.90909
								glycosyl compound metabolic process	0.000248856	43.9091
								purine-containing compound metabolic process	0.000265968	43.9091
								gene expression	0.000275488	169.909
								nucleoside metabolic process	0.000413718	42.9091
								purine nucleoside monophosphate metabolic process	0.000414729	27.9091
								purine ribonucleoside monophosphate metabolic process	0.000414729	27.9091
								filamentous growth of a population of unicellular organisms	0.000525978	18.9091
								response to temperature stimulus	0.000597017	15.9091
								chromatin assembly	0.000608231	11.9091
								negative regulation of transcription from RNA polymerase II promoter	0.000621234	21.9091
								cytokinetic cell separation	0.000752621	7.90909
								regulation of transcription from RNA polymerase II promoter in response to stress	0.000846486	12.9091
								regulation of DNA-templated transcription in response to stress	0.000846486	12.9091
								organonitrogen compound catabolic process	0.000858556	40.9091
								response to heat	0.00100587	14.9091
								growth of unicellular organism as a thread of attached cells	0.00100711	17.9091
								mRNA catabolic process	0.00113693	17.9091
								response to osmotic stress	0.00114048	16.9091
								cell growth	0.00114048	16.9091
								cytokinesis, completion of separation	0.0012485	5.90909
								cell adhesion	0.0012485	5.90909
								biological adhesion	0.0012485	5.90909
								nucleosome organization	0.00133742	14.9091
								cellular response to stimulus	0.00149197	86.9091
								ribonucleoside monophosphate metabolic process	0.00167987	27.9091
								telomere maintenance	0.00181781	14.9091
								pseudohyphal growth	0.00181781	14.9091
								anatomical structure homeostasis	0.00181781	14.9091
								telomere organization	0.00208889	14.9091
								nucleoside monophosphate metabolic process	0.00212286	27.9091
								nuclear-transcribed mRNA catabolic process	0.00242556	16.9091
								ATP-dependent chromatin remodeling	0.00243096	9.90909
								telomere maintenance via recombination	0.00401453	8.90909
								negative regulation of translation	0.0040276	6.90909
								endocytosis	0.00427303	17.9091
								DNA packaging	0.004579	12.9091
								chromatin remodeling	0.00555646	14.9091
								protein-DNA complex assembly	0.0059572	17.9091
								negative regulation of TOR signaling	0.00681005	2.90909
								cortical cytoskeleton organization	0.00765399	5.90909
								cortical actin cytoskeleton organization	0.00765399	5.90909
								regulation of cellular component organization	0.00772252	37.9091
								cellular catabolic process	0.00963578	78.9091
								Ras protein signal transduction	0.012293	9.90909
								sterol transport	0.0133322	6.90909
								regulation of lipid biosynthetic process	0.0133569	7.90909
								macromolecular complex subunit organization	0.0150426	64.9091
								covalent chromatin modification	0.0150586	16.9091
								histone modification	0.0150586	16.9091
								histone exchange	0.0151014	5.90909
								RNA catabolic process	0.0160308	17.9091
								regulation of response to stimulus	0.0181387	21.9091
								mitotic recombination	0.0181796	10.9091
								regulation of response to stress	0.0181796	10.9091
								cellular component biogenesis	0.0203229	95.9091
								cell communication	0.0211669	41.9091
								actin cytoskeleton organization	0.0242499	15.9091
								cellular response to stress	0.025217	58.9091
								nucleosome assembly	0.0261161	6.90909
								DNA conformation change	0.0261552	14.9091
								mRNA polyadenylation	0.0266236	5.90909
								regulation of response to external stimulus	0.0266236	5.90909
								regulation of response to extracellular stimulus	0.0266236	5.90909
								regulation of response to nutrient levels	0.0266236	5.90909
								nuclear-transcribed mRNA catabolic process, deadenylation-dependent decay	0.0266808	9.90909
								actin cortical patch assembly	0.0284055	4.90909
								response to carbohydrate	0.0284055	4.90909
								transcription elongation from RNA polymerase II promoter	0.0309723	12.9091
								DNA-dependent transcription, elongation	0.0315555	13.9091
								RNA 3'-end processing	0.0315555	13.9091
								regulation of lipid metabolic process	0.0321168	8.90909
								nucleotide metabolic process	0.0321531	42.9091
								Rho protein signal transduction	0.0330009	5.90909
								positive regulation of transcription elongation from RNA polymerase II promoter	0.0331623	7.90909
								invasive growth in response to glucose limitation	0.0332963	9.90909
								mRNA export from nucleus	0.0333644	10.9091
								actin filament-based process	0.0357349	15.9091
								rRNA processing	0.0358265	34.9091
								organelle organization	0.0368979	116.909
								nucleoside phosphate metabolic process	0.0386609	42.9091
								response to external stimulus	0.0445833	19.9091
								chromatin silencing	0.0447024	18.9091
								regulation of gene expression, epigenetic	0.0447024	18.9091
								negative regulation of gene expression, epigenetic	0.0447024	18.9091
								macromolecule metabolic process	0.0448544	224.909
								regulation of transcription elongation from RNA polymerase II promoter	0.0452492	7.90909
								mRNA 3'-end processing	0.04713	9.90909
								DNA replication-dependent nucleosome assembly	0.0478582	2.90909
								negative regulation of transcription during mitosis	0.0478582	2.90909
								negative regulation of transcription from RNA polymerase II promoter during mitosis	0.0478582	2.90909
								osmosensory signaling pathway via Sho1 osmosensor	0.0478582	2.90909
								DNA replication-dependent nucleosome organization	0.0478582	2.90909
								regulation of transcription from RNA polymerase II promoter, mitotic	0.0478582	2.90909
								cellular response to hypoxia	0.0478582	2.90909

## Sheet: 35_Dhh1GFP interactors w LC
ORF	SysID	Predicted LC Domain	Predicted Prion Domain	RNA Binding Protein	Human homologue
PAT1	YCR077C	X	X	X	X
SIS1	YNL007C	X	X	X
SPT5	YML010W	X	X	X	X
SRO9	YCL037C	X	X	X
SUP35	YDR172W	X	X	X	X
DHH1	YDL160C		X	X
LSM4	YER112W		X	X
NAB6	YML117W		X	X
PAB1	YER165W		X	X
PBP1	YGR178C		X	X
RPM2	YML091C		X	X
SEC16	YPL085W		X	X
UBP3	YER151C		X	X
DBP3	YGL078C	X		X
DPS1	YLL018C	X		X
EBP2	YKL172W	X		X
FUN12	YAL035W	X		X
HSC82	YMR186W	X		X
PUF3	YLL013C	X		X
RPP2A	YOL039W	X		X
RPS0A	YGR214W	X		X
SBP1	YHL034C	X		X
STM1	YLR150W	X		X
TEF4	YKL081W	X		X
DEF1	YKL054C	X	X
RNQ1	YCL028W	X	X
WWM1	YFL010C	X	X
ASK10	YGR097W		X
HRR25	YPL204W		X
FAS2	YPL231W	X
FPR3	YML074C	X
FPR4	YLR449W	X
GIN4	YDR507C	X
HHO1	YPL127C	X
YDJ1	YNL064C	X

## Sheet: Dhh1-GFP_interactors_GO_enr
MOLECULAR FUNCTION				CELLULAR COMPONENT				BIOLOGICAL PROCESS
Term	P-value (corr)	# matching		Term	P-value (corr)	# matching		Term	P-value (corr)	# matching
poly(A) RNA binding [GO:0044822]	6.13887e-07	12		cytoplasmic stress granule [GO:0010494]	4.43383e-10	9		cellular protein metabolic process [GO:0044267]	0.002612	24
mRNA binding [GO:0003729]	1.14729e-06	12		ribonucleoprotein granule [GO:0035770]	8.36352e-10	10		macromolecule metabolic process [GO:0043170]	0.003983	31
organic cyclic compound binding [GO:0097159]	0.012806	27		cytoplasmic ribonucleoprotein granule [GO:0036464]	8.36352e-10	10		protein metabolic process [GO:0019538]	0.004867	24
heterocyclic compound binding [GO:1901363]	0.015578	27		ribonucleoprotein complex [GO:0030529]	2.15608e-06	18		cellular macromolecule metabolic process [GO:0044260]	0.005406	30
RNA binding [GO:0003723]	0.028404	17		non-membrane-bounded organelle [GO:0043228]	0.00020771	21		cellular macromolecule catabolic process [GO:0044265]	0.005511	11
				intracellular non-membrane-bounded organelle [GO:0043232]	0.00020771	21		nuclear-transcribed mRNA catabolic process, deadenylation-dependent decay [GO:0000288]	0.005796	5
				cytoplasmic mRNA processing body [GO:0000932]	0.010196	4		regulation of translational initiation [GO:0006446]	0.005843	4
				macromolecular complex [GO:0032991]	0.012695	24		cytoplasmic mRNA processing body assembly [GO:0033962]	0.006069	3
				cytosolic part [GO:0044445]	0.027716	7		translation [GO:0006412]	0.006091	15
				cytosolic small ribosomal subunit [GO:0022627]	0.045065	4		posttranscriptional regulation of gene expression [GO:0010608]	0.006109	7
				polysome [GO:0005844]	0.048628	3		regulation of translation [GO:0006417]	0.006187	7
								organelle assembly [GO:0070925]	0.006187	7
								RNA localization [GO:0006403]	0.006198	7
								nuclear-transcribed mRNA catabolic process [GO:0000956]	0.006643	6
								macromolecule catabolic process [GO:0009057]	0.006736	11
								mRNA catabolic process [GO:0006402]	0.007377	6
								ribonucleoprotein complex assembly [GO:0022618]	0.007411	7
								histone peptidyl-prolyl isomerization [GO:0000412]	0.008907	2
								ribonucleoprotein complex subunit organization [GO:0071826]	0.009911	7
								translational initiation [GO:0006413]	0.010108	5
								mRNA metabolic process [GO:0016071]	0.010518	9
								macromolecular complex assembly [GO:0065003]	0.010979	12
								cellular macromolecular complex assembly [GO:0034622]	0.011063	11
								RNA catabolic process [GO:0006401]	0.016806	6
								tRNA import into nucleus [GO:0035719]	0.019168	2
								ribonucleoprotein complex biogenesis [GO:0022613]	0.025204	11
								RNA processing [GO:0006396]	0.025978	12
								nucleosome assembly [GO:0006334]	0.028819	3
								cellular metabolic process [GO:0044237]	0.031201	32
								regulation of cellular protein metabolic process [GO:0032268]	0.034903	8
								mRNA processing [GO:0006397]	0.035001	7
								negative regulation of translation [GO:0017148]	0.038396	3
								regulation of protein metabolic process [GO:0051246]	0.03941	8
								regulation of translation in response to stress [GO:0043555]	0.046635	2
								cellular component biogenesis [GO:0044085]	0.046728	16
