# Supplementary material for: Proteomic Analysis of Dhh1 Complexes Reveals a Role for Hsp40 Chaperone Ydj1 in Yeast P-Body Assembly
Source: G3 (Bethesda). 2015 Sep 21;5(11):2497–511. doi: 10.1534/g3.115.021444 (PMC4632068; doi:10.1534/g3.115.021444)
Supplement: Supporting Information [file supp_g3.115.021444_TableS8.xlsx]

## Sheet: Legend
Table S8. Transcripts identified by Dhh1-GFP immunoprecipitation experiments. The 87 transcripts enriched in at least two replicate Dhh1-GFP IP experiments but not in the GFP alone mock IP. For each transcript, the number of replicates in which the transcript was enriched is reported for each condition and overall.

## Sheet: Transcripts_ID
		Number of Replicates Identified
Transcript	SystematicName	+Glu	-Glu	All
PAT1	YCR077C	2	4	6
SUT363	SUT363	2	3	5
COX1	Q0045	2	2	4
Q0297	Q0297	2	2	4
RPM1	RPM1	2	2	4
YIL161W	YIL161W	2	2	4
AI3	Q0060	2	1	3
AI4	Q0065	2	1	3
AI5_ALPHA	Q0070	2	1	3
DON1	YDR273W	2	1	3
SCEI	Q0160	2	1	3
YERCtau3	YERCtau3	2	1	3
YMRCdelta18	YMRCdelta18	2	1	3
YOL029C	YOL029C	2	1	3
DCP2	YNL118C	2	0	2
HSK3	YKL138C-A	2	0	2
ISC10	YER180C	2	0	2
SUT605	SUT605	2	0	2
YDRWdelta10	YDRWdelta10	2	0	2
YLRCdelta21	YLRCdelta21	2	0	2
MUT1378	MUT1378	1	4	5
MUT1015	MUT1015	1	3	4
MUT109	MUT109	1	3	4
STE18	YJR086W	1	3	4
YDR290W	YDR290W	1	3	4
CPA1	YOR303W	1	2	3
CUT290	CUT290	1	2	3
MUT1375	MUT1375	1	2	3
PAU24	YBR301W	1	2	3
PAU4	YLR461W	1	2	3
PAU9	YBL108C-A	1	2	3
SUT2525	SUT2525	1	2	3
SUT350	SUT350	1	2	3
YDR433W	YDR433W	1	2	3
YHR218W-A	YHR218W-A	1	2	3
YHR219W	YHR219W	1	2	3
CUT410	CUT410	1	1	2
CUT856	CUT856	1	1	2
MET32	YDR253C	1	1	2
MSL1	YIR009W	1	1	2
PAU10	YDR542W	1	1	2
PAU11	YGL261C	1	1	2
PAU13	YHL046C	1	1	2
PAU14	YIL176C	1	1	2
PAU18	YLL064C	1	1	2
PAU2	YEL049W	1	1	2
PAU21	YOR394W	1	1	2
Q0017	Q0017	1	1	2
SUF3	tG(CCC)D	1	1	2
SUT1673	SUT1673	1	1	2
SUT514	SUT514	1	1	2
SUT709	SUT709	1	1	2
YAR068W	YAR068W	1	1	2
YCR045W-A	YCR045W-A	1	1	2
YCR047W-A	YCR047W-A	1	1	2
YHR032W-A	YHR032W-A	1	1	2
YHR214W-A	YHR214W-A	1	1	2
YLR271W	YLR271W	1	1	2
YMR103C	YMR103C	1	1	2
YMRCTy1-3	YMRCTy1-3	1	1	2
YDR094W	YDR094W	0	4	4
MUT778	MUT778	0	3	3
SUT1135	SUT1135	0	3	3
SUT125	SUT125	0	3	3
SUT1686	SUT1686	0	3	3
SUT2133	SUT2133	0	3	3
YAL069W	YAL069W	0	3	3
YML054C-A	YML054C-A	0	3	3
YNL337W	YNL337W	0	3	3
YNR077C	YNR077C	0	3	3
YOR394C-A	YOR394C-A	0	3	3
MUT178	MUT178	0	2	2
MUT458	MUT458	0	2	2
NTS1-2	NTS1-2	0	2	2
RPO41	YFL036W	0	2	2
SUT1086	SUT1086	0	2	2
SUT1663	SUT1663	0	2	2
SUT2411	SUT2411	0	2	2
TRT2	tT(CGU)K	0	2	2
UPF3	YGR072W	0	2	2
YAL068W-A	YAL068W-A	0	2	2
YBLWTy1-1	YBLWTy1-1	0	2	2
YELWdelta6	YELWdelta6	0	2	2
YJR162C	YJR162C	0	2	2
YKR041W	YKR041W	0	2	2
YNL057W	YNL057W	0	2	2
YPLWdelta11	YPLWdelta11	0	2	2
